# Supplementary material for: Integrated metabolomics and transcriptomics analysis reveals the potential mechanism by which Methyl jasmonate enhances the pungent flavor of soilless-cultivated Chinese chives (Allium tuberosum)
Source: BMC Plant Biol. 2025 Mar 24;25:375. doi: 10.1186/s12870-025-06410-3 (PMC11931784; doi:10.1186/s12870-025-06410-3)
Supplement: Supplementary file 2 — Supplementary Material 2 [file 12870_2025_6410_MOESM2_ESM.xlsx]

## Sheet: Sheet1
												Supplementary Table 1. Overview of metabolites
Index	Platform	Q1 (Da)	Q3 (Da)	Molecular Weight (Da)	Formula	Ionization model	RI	NIST_RI	Compounds	Class I	Class II	CAS	Level	Match factor	H-CK-1	H-CK-2	H-CK-3	H-MeJA-1	H-MeJA-2	H-MeJA-3	S-CK-1	S-CK-2	S-CK-3	S-MeJA-1	S-MeJA-2	S-MeJA-3	mix01	mix02	mix03	cpd_ID	kegg_map
pme3005	UPLC-MS/MS	74.05	46.2	73.053	C3H7NO	[M+H]+	-	-	N,N-Dimethylformamide	Alkaloids	Alkaloids	68-12-2	3	-	285290	130640	296730	293400	227310	204780	183890	255600	236070	233890	232600	275280	122380	113200	175410	C03134	--		1
pme3200	UPLC-MS/MS	74	57	73.064	C2H7N3	[M+H]+	-	-	1-Methylguanidine	Nucleotides and derivatives	Nucleotides and derivatives	471-29-4	3	-	16409	10753	13682	15529	11080	12621	7834.5	9548.4	12064	5386.5	13938	19744	9152.2	11851	5662.3	C02294	--		2
pmb0782	UPLC-MS/MS	86.1	69.2	85.089	C5H11N	[M+H]+	-	-	Piperidine	Alkaloids	Piperidine alkaloids	110-89-4	3	-	2306200	2114300	2425900	2546000	2340900	2258100	1577000	1981600	2061900	2812800	2999100	3551300	2035200	2430600	2012400	C01746	ko00960		3
pme1974	UPLC-MS/MS	87.01	43	88.016	C3H4O3	[M-H]-	-	-	Pyruvic acid	Organic acids	Organic acids	127-17-3	3	-	82994	207460	152360	142200	182080	89572	281020	285510	220400	267440	218720	210210	187310	172830	166880	C00022	ko00010,ko00020,ko00030,ko00040,ko00053,ko00250,ko00260,ko00261,ko00270,ko00290,ko00330,ko00350,ko00360,ko00430,ko00440,ko00620,ko00630,ko00650,ko00660,ko00710,ko00730,ko00760,ko00770,ko00900,ko01100,ko01110,ko01200,ko01210,ko01230,ko01240		4
pme2292	UPLC-MS/MS	89.11	72.08	88.1	C4H12N2	[M+H]+	-	-	Putrescine	Alkaloids	Alkaloids	110-60-1	3	-	400120	355350	343330	511580	540240	445840	422400	717500	712900	574200	513500	359120	541720	523530	495250	C00134	ko00330,ko00472,ko00480,ko00960,ko01100,ko01110,ko02010		5
pma6298	UPLC-MS/MS	96.04	68.05	95.037	C5H5NO	[M+H]+	-	-	3-Hydroxypyridine	Alkaloids	Pyridine alkaloids	109-00-2	3	-	14615	11718	19861	6513.6	18099	12532	6479.9	17858	14044	15984	17625	10831	13529	7160.4	9999.1	--	--		6
MWSmce460	UPLC-MS/MS	100.08	56.05	99.068	C5H9NO	[M+H]+	-	-	2-Piperidone	Alkaloids	Piperidine alkaloids	675-20-7	1	-	2371600	2018800	2380800	2122600	2120700	2240600	3181200	2955400	3060100	3024200	3482400	3198500	2274400	2194400	2152800	--	--		7
Lmqp000873	UPLC-MS/MS	101.02	55.02	100.018	C4H4O3	[M+H]+	-	-	Succinic anhydride	Organic acids	Organic acids	108-30-5	3	-	209390	199880	157370	143970	183810	162050	148910	175800	164420	112200	130140	135180	203090	239390	165360	C19524	--		8
mws4052	UPLC-MS/MS	102.06	56.05	101.048	C4H7NO2	[M+H]+	-	-	1-Aminocyclopropane-1-carboxylic acid	Organic acids	Organic acids	22059-21-8	1	-	1243000	938620	763610	1070500	1176100	932130	1104800	1518800	1201000	1270000	1586000	1172900	1711000	1569500	1399900	C01234	ko00270,ko01100,ko01110		9
MWSmce331	UPLC-MS/MS	102.05	56.05	101.048	C4H7NO2	[M+H]+	-	-	Azetidine-2-carboxylic acid	Alkaloids	Alkaloids	2517-04-6	1	-	5144700	4201200	4158300	4909500	4525500	3873200	3994900	6779800	5634200	5373000	7727900	6217100	7766300	5151800	6006500	C08267	--		10
MWSmce461	UPLC-MS/MS	102.05	56.05	101.048	C4H7NO2	[M+H]+	-	-	L-Azetidine-2-carboxylic acid	Amino acids and derivatives	Amino acids and derivatives	2133-34-8	1	-	5585200	4177300	4361700	5005200	4414400	4272900	3872100	6925700	5642800	5290300	7079400	6016500	7020900	5980700	5797800	--	--		11
pmf0256	UPLC-MS/MS	101.1	84.7	102.104	C6H14O	[M-H]-	-	-	3-Methyl-1-pentanol	Others	Saccharides and Alcohols	589-35-5	3	-	8208.8	9132.2	12676	6054.8	11414	11012	22516	29375	19343	21048	26445	31426	15699	11621	11250	--	--		12
pme1841	UPLC-MS/MS	103.12	86.1	102.116	C5H14N2	[M+H]+	-	-	Cadaverine	Alkaloids	Alkaloids	462-94-2	3	-	28731	29159	33661	31003	26298	31643	42514	45975	34878	50712	58940	61120	37259	33967	39853	C01672	ko00310,ko00480,ko00960,ko01100,ko01110		13
pme3017	UPLC-MS/MS	104.07	58	103.063	C4H9NO2	[M+H]+	-	-	2-Aminoisobutyric acid	Organic acids	Organic acids	62-57-7	2	-	1792000	1508500	1825500	1572900	1554800	2029800	1771700	2056800	1790200	1869500	2194400	2303900	1774000	1587400	1892200	C03665	--		14
pme3033	UPLC-MS/MS	104.07	86	103.063	C4H9NO2	[M+H]+	-	-	N,N-Dimethylglycine	Amino acids and derivatives	Amino acids and derivatives	1118-68-9	3	-	505390	443530	577890	390140	495040	462260	524580	543750	520730	448450	442600	485030	486360	446060	463230	C01026	ko00260,ko01100		15
pme3011	UPLC-MS/MS	104.07	68.8	103.063	C4H9NO2	[M+H]+	-	-	γ-Aminobutyric acid	Organic acids	Organic acids	56-12-2	3	-	116840	128740	142120	106370	107570	161150	123000	143890	114900	160960	132560	163480	132490	102770	112230	C00334	ko00250,ko00330,ko00410,ko00650,ko00760,ko01100		16
MWSmce585	UPLC-MS/MS	104.07	59.01	103.063	C4H9NO2	[M+H]+	-	-	Methyl 3-aminopropanoate	Amino acids and derivatives	Amino acids and derivatives	4138-35-6	2	-	2712000	2204100	2302300	2257500	2385600	2445100	2416300	2518600	2823000	2445400	2671500	2539800	2619200	2559800	2067700	--	--		17
Lmbn000193	UPLC-MS/MS	103	59.01	104.011	C3H4O4	[M-H]-	-	-	Tartronate semialdehyde*	Organic acids	Organic acids	2480-77-5	3	-	182040	102870	168950	173930	167010	131180	122030	127230	71788	125040	122570	153890	175070	88742	157300	C01146	ko00053,ko00630,ko01100		18
ML10172161	UPLC-MS/MS	103	59.01	104.011	C3H4O4	[M-H]-	-	-	Hydroxypyruvic acid*	Organic acids	Organic acids	1113-60-6	3	-	435790	411670	487890	427010	413670	472590	303580	314600	275100	343190	355720	327060	352780	454860	559540	C00168	ko00260,ko00630,ko01100,ko01110,ko01200		19
mws0576	UPLC-MS/MS	103.04	59.1	104.047	C4H8O3	[M-H]-	-	-	3-Hydroxybutyric acid	Organic acids	Organic acids	300-85-6	3	-	1543900	1424600	1387800	1463400	1375800	1415800	1169000	1250400	1059200	1569100	1232300	1062400	1272400	1320300	1446900	C01089	ko00072,ko00650,ko01100		20
pme1975	UPLC-MS/MS	103	59	104.06	C3H4O4	[M-H]-	-	-	Malonic acid	Organic acids	Organic acids	141-82-2	3	-	1800800	1581700	1542400	1607600	1484100	1323600	1212600	1233100	1232100	1697000	1328600	1358400	1497500	1462100	1457000	C00383	ko00061,ko00240,ko00410,ko01100,ko01212		21
pmb0484	UPLC-MS/MS	104.1	60.1	104.107	C5H14NO+	[M]+	-	-	Choline	Alkaloids	Alkaloids	62-49-7	1	-	19688000	17953000	26003000	20014000	21374000	19500000	20616000	24302000	26665000	18828000	24954000	19930000	19029000	18466000	20359000	C00114	ko00260,ko00564,ko01100,ko02010		22
pme0010	UPLC-MS/MS	106	60	105.043	C3H7NO3	[M+H]+	-	-	L-Serine	Amino acids and derivatives	Amino acids and derivatives	56-45-1	3	-	248630	402250	357510	428580	213450	244460	351950	250910	304280	546050	413880	583160	804470	386280	532230	C00065	ko00260,ko00261,ko00270,ko00460,ko00564,ko00600,ko00630,ko00920,ko00970,ko01100,ko01110,ko01200,ko01230,ko01240,ko02010		23
mws0255	UPLC-MS/MS	112.05	95	111.043	C4H5N3O	[M+H]+	-	-	Cytosine	Nucleotides and derivatives	Nucleotides and derivatives	71-30-7	3	-	42914	35520	48712	51317	50901	44772	43838	85060	63106	49713	52159	43551	67480	53604	58286	C00380	ko00240,ko01100		24
pme2122	UPLC-MS/MS	112.09	95	111.08	C5H9N3	[M+H]+	-	-	Histamine	Alkaloids	Alkaloids	51-45-6	3	-	27031	22166	26964	26278	25739	29878	32830	43873	29913	31682	46998	21421	32830	31094	34577	C00388	ko00340,ko01100,ko01110		25
pme0257	UPLC-MS/MS	111.02	80	112.027	C4H4N2O2	[M-H]-	-	-	Uracil	Nucleotides and derivatives	Nucleotides and derivatives	66-22-8	1	-	7458.2	13546	15062	17598	19713	10720	31689	28784	10396	15978	8376.2	17164	12592	16600	19339	C00106	ko00240,ko00410,ko00770,ko01100		26
MWSmce535	UPLC-MS/MS	113.06	55.02	112.052	C6H8O2	[M+H]+	-	-	1,2-Cyclohexanedione	Others	Others	765-87-7	3	-	7434.2	7915.3	9668.4	8543.5	9262	7169.2	3516	6291	8525.1	6725.1	7183.9	5010.6	6374	5922.8	6423.1	C04287	ko00562,ko01100		27
MWS20141	UPLC-MS/MS	115.04	97.03	114.032	C5H6O3	[M+H]+	-	-	2-Hydroxy-4-methyl-2H-furan-5-one	Others	Others	931-23-7	3	-	158920	77506	79260	99967	78278	134820	111510	85976	134090	40625	39307	37654	109320	95999	93098	--	--		28
pme0006	UPLC-MS/MS	116.07	70.1	115.063	C5H9NO2	[M+H]+	-	-	L-Proline	Amino acids and derivatives	Amino acids and derivatives	147-85-3	1	-	24387000	20050000	20693000	23301000	21968000	19886000	22486000	23790000	25725000	19466000	24462000	24427000	25378000	23937000	27689000	C00148	ko00330,ko00332,ko00970,ko01100,ko01110,ko01230,ko02010		29
mws0376	UPLC-MS/MS	115	71	116.011	C4H4O4	[M-H]-	-	-	Fumaric acid	Organic acids	Organic acids	110-17-8	3	-	66510	82250	77527	63540	56829	74834	59984	26692	60549	42188	10575	48350	74042	33773	43178	C00122	ko00020,ko00190,ko00220,ko00250,ko00350,ko00360,ko00620,ko00650,ko00760,ko01100,ko01110,ko01200		30
pme0120	UPLC-MS/MS	118.09	101	117.079	C5H11NO2	[M+H]+	-	-	5-Aminovaleric acid	Organic acids	Organic acids	660-88-8	3	-	78485	61696	110470	103340	65819	106780	76541	76729	78390	114820	179150	177190	79633	87558	103170	C00431	ko00310,ko00330,ko01100		31
MWSmce548	UPLC-MS/MS	118.09	58.07	117.079	C5H11NO2	[M+H]+	-	-	Betaine	Alkaloids	Alkaloids	107-43-7	2	-	211830	169970	155140	189170	200680	138490	137330	166760	183850	174760	270380	186080	204630	88211	209420	C00719	ko00260,ko01100,ko02010		32
mws0256	UPLC-MS/MS	118.09	72.1	117.079	C5H11NO2	[M+H]+	-	-	L-Valine	Amino acids and derivatives	Amino acids and derivatives	72-18-4	1	-	27172000	22035000	25361000	25699000	22310000	20670000	16059000	20004000	19820000	24830000	29804000	29465000	27761000	25985000	27053000	C00183	ko00280,ko00290,ko00311,ko00460,ko00770,ko00966,ko00970,ko01100,ko01110,ko01210,ko01230,ko01240,ko02010		33
mws0192	UPLC-MS/MS	117.02	73	118.027	C4H6O4	[M-H]-	-	-	Succinic acid*	Organic acids	Organic acids	110-15-6	1	-	7803200	4843200	7192700	15121000	6455900	8521100	9844400	8673100	7109200	11329000	4434800	6458700	2822200	2553300	2536800	C00042	ko00020,ko00190,ko00250,ko00310,ko00350,ko00360,ko00620,ko00630,ko00640,ko00650,ko00760,ko00920,ko01100,ko01110,ko01200		34
mws0470	UPLC-MS/MS	117.02	73	118.027	C4H6O4	[M-H]-	-	-	Methylmalonic acid*	Organic acids	Organic acids	516-05-2	1	-	11754000	9797200	11503000	8065600	9233100	8969600	9185500	9440300	7874100	6966000	7024600	6542800	9127100	10373000	10686000	C02170	ko00240,ko00280,ko00640,ko01100		35
mws0147	UPLC-MS/MS	117.06	59	118.063	C5H10O3	[M-H]-	-	-	β-Hydroxyisovaleric acid	Organic acids	Organic acids	625-08-1	3	-	127520	74316	124900	116310	96540	118760	127570	115540	129100	141560	121710	131290	70257	68512	78064	C20827	ko00280,ko01100		36
pme3096	UPLC-MS/MS	118	74	119.022	C3H5NO4	[M-H]-	-	-	Aminomalonic acid	Organic acids	Organic acids	1068-84-4	3	-	420430	362640	470640	350510	355000	329110	375530	350280	280490	132780	216990	279860	388190	356230	365560	C00872	--		37
mws0671	UPLC-MS/MS	120.07	74.1	119.058	C4H9NO3	[M+H]+	-	-	L-Homoserine*	Amino acids and derivatives	Amino acids and derivatives	672-15-1	2	-	630030	431370	461250	544910	398440	370180	566430	662890	656850	545350	779660	564660	849200	546950	705190	C00263	ko00260,ko00270,ko00300,ko00920,ko01100,ko01110,ko01230		38
mws0230	UPLC-MS/MS	120.07	74	119.058	C4H9NO3	[M+H]+	-	-	L-Threonine*	Amino acids and derivatives	Amino acids and derivatives	72-19-5	2	-	613510	322130	316680	303370	278730	289500	414560	487410	483220	368430	523130	502800	678960	417230	552430	C00188	ko00260,ko00261,ko00290,ko00860,ko00970,ko01100,ko01110,ko01230,ko02010		39
pmp001287	UPLC-MS/MS	120.08	103.05	119.073	C8H9N	[M+H]+	-	-	N-Benzylmethylene isomethylamine	Alkaloids	Alkaloids	-	1	-	8151400	6582300	9065700	9395800	7120300	8142900	6188600	6586500	5356400	8237200	8198900	7982600	7010100	6228400	6917900	--	--		40
MWS4305	UPLC-MS/MS	119.04	59.01	120.042	C4H8O4	[M-H]-	-	-	Erythrose	Others	Saccharides and Alcohols	583-50-6	3	-	1436700	1737700	2042000	2042100	1228500	1976100	1671000	1541600	1242300	1468800	1784100	1944200	1618300	1545600	965370	C01796	--		41
pma0134	UPLC-MS/MS	121.04	93.06	120.042	C4H8O4	[M+H]+	-	-	D-Threose	Others	Saccharides and Alcohols	95-43-2	3	-	2995700	2829600	3066000	3076400	4157900	3752000	3521700	3473200	3415500	3280700	3011400	3182600	2767800	2686300	2484600	C06463	--		42
Lmbn002737	UPLC-MS/MS	119.05	93.03	120.058	C8H8O	[M-H]-	-	-	3-Methylbenzaldehyde*	Others	Others	620-23-5	2	-	213900	160370	220720	178270	187680	181560	322070	422350	385340	320980	327810	259210	253160	223670	202000	C07209	ko01100		43
Lmbn002644	UPLC-MS/MS	119.05	93.03	120.058	C8H8O	[M-H]-	-	-	4-Methylbenzaldehyde*	Others	Others	104-87-0	2	-	247750	253000	233780	254130	266590	285050	395900	444280	512620	451600	408430	364430	266670	234750	284260	C06758	ko01100		44
Lmbp000728	UPLC-MS/MS	121.06	77.04	120.058	C8H8O	[M+H]+	-	-	(S)-2-Phenyloxirane	Others	Others	20780-54-5	1	-	23440000	21968000	22834000	24089000	29245000	27622000	22042000	25881000	25265000	25679000	23229000	25605000	19427000	22537000	18429000	C20782	ko01100		45
pme1011	UPLC-MS/MS	121.08	104	120.069	C7H8N2	[M+H]+	-	-	Benzamidine	Others	Others	618-39-3	1	-	181460	166080	148330	227590	281570	247330	139900	139900	167000	162420	213340	318050	191730	242950	182570	C01784	--		46
pmb0069	UPLC-MS/MS	122	105	121.053	C7H7NO	[M+H]+	-	-	Benzamide	Phenolic acids	Phenolic acids	55-21-0	3	-	743730	595900	768930	836550	960270	997140	1068000	1100300	952990	837100	719880	817520	826800	748450	689340	C09815	--		47
MWSslk106	UPLC-MS/MS	122.1	105.07	121.089	C8H11N	[M+H]+	-	-	2-Phenylethylamine	Alkaloids	Benzylphenylethylamine alkaloids	156-28-5	3	-	1105400	932180	1144900	1259800	1643300	1493300	1532900	1354700	1366400	1321100	1294400	1274300	1013300	1136400	1049500	C05332	ko00360,ko01100		48
pme0241	UPLC-MS/MS	123.04	79	122.037	C7H6O2	[M+H]+	-	-	Benzoic acid	Phenolic acids	Phenolic acids	65-85-0	3	-	27039	40046	18976	32984	37479	63708	47417	45973	56623	66451	56127	51428	45313	23678	49966	C00180	ko00360,ko01100,ko01110		49
mws0628	UPLC-MS/MS	121.03	92	122.037	C7H6O2	[M-H]-	-	-	4-Hydroxybenzaldehyde	Phenolic acids	Phenolic acids	123-08-0	1	-	206200	148010	333150	212700	196680	319260	195280	288050	307760	297820	291900	277060	226320	198240	199690	C00633	ko01100		50
mws0133	UPLC-MS/MS	123.06	80.05	122.048	C6H6N2O	[M+H]+	-	-	Nicotinamide	Others	Vitamin	98-92-0	1	-	1409700	1189100	1594500	1262300	1384700	1349200	1154900	1268200	1033100	1088400	1237200	1106300	1238500	1148500	1212800	C00153	ko00760,ko01100,ko01240		51
pme0490	UPLC-MS/MS	124.04	78	123.032	C6H5NO2	[M+H]+	-	-	Nicotinic acid (Vitamin B3)	Others	Vitamin	59-67-6	3	-	36222	46869	43959	33582	33702	35096	48267	58801	43852	58637	61452	64063	34295	42816	30336	C00253	ko00760,ko00960,ko01100,ko01110,ko01240		52
MWSmce039	UPLC-MS/MS	124.04	84.05	123.032	C6H5NO2	[M+H]+	-	-	Isonicotinic acid	Others	Vitamin	55-22-1	3	-	21769	27288	25957	29874	19699	17629	18727	23648	23684	12972	19890	21252	15661	18503	14048	C07446	--		53
pme1216	UPLC-MS/MS	122.03	78	123.032	C6H5NO2	[M-H]-	-	-	2-Picolinic acid	Organic acids	Organic acids	98-98-6	3	-	18122	10060	13636	10640	19353	15358	18198	19030	9226.7	24270	9544.4	17833	12294	10209	12657	C10164	ko00380,ko01100		54
pmb0302	UPLC-MS/MS	126.1	96	125.024	C2H8NO3P	[M+H]+	-	-	2-Aminoethylphosphonate	Lipids	Glycerol ester	2041-14-7	3	-	20783	33196	32718	39827	28369	38454	27542	33066	35775	24191	53247	32010	38105	28900	26456	C03557	ko00440,ko01100,ko02010		55
mws0572	UPLC-MS/MS	126.07	109	125.059	C5H7N3O	[M+H]+	-	-	5-Methylcytosine	Nucleotides and derivatives	Nucleotides and derivatives	554-01-8	3	-	9766.9	9822.6	7621.1	9721.2	16301	13670	10355	19058	8712.9	12741	10704	13656	6545.7	11572	6183	C02376	ko00240,ko01100		56
mws0982	UPLC-MS/MS	126.1	68	125.095	C6H11N3	[M+H]+	-	-	1-Methylhistamine	Alkaloids	Alkaloids	501-75-7	3	-	5226.1	6679.7	7081.8	11842	8708.4	6812.6	11954	17790	14805	9838.4	10971	5106.9	13063	8660.9	14562	C05127	ko00340,ko01100		57
MWSmce118	UPLC-MS/MS	127.05	81.04	126.043	C5H6N2O2	[M+H]+	-	-	Imidazole-4-Acetic Acid	Organic acids	Organic acids	645-65-8	3	-	29055	42532	37557	37441	43142	24900	46442	64684	33736	96541	53150	48995	64703	54272	48309	C02835	ko00340,ko01100		58
MWSmce706	UPLC-MS/MS	129.07	56.05	128.059	C5H8N2O2	[M+H]+	-	-	Cyclo(Ala-Gly)	Amino acids and derivatives	Amino acids and derivatives	4526-77-6	3	-	56510	53674	81656	76616	71062	88202	59119	51575	38867	74412	76428	75344	85669	80182	89340	--	--		59
Lmbn000612	UPLC-MS/MS	128.04	82.03	129.043	C5H7NO3	[M-H]-	-	-	1-Pyrroline-4-hydroxy-2-carboxylic acid	Organic acids	Organic acids	9054-77-7	3	-	6388.1	8747.4	12592	13966	14559	12727	14631	17258	10116	10908	8992.9	11580	10186	7142.8	9079	C04282	ko00330,ko01100		60
ML10181668	UPLC-MS/MS	130.09	84.08	129.079	C6H11NO2	[M+H]+	-	-	Cycloleucine	Amino acids and derivatives	Amino acids and derivatives	52-52-8	2	-	291240	230410	312720	296320	237780	217410	139760	173100	176200	251460	231600	177380	206630	241160	193520	C03969	--		61
MWS0811	UPLC-MS/MS	130.09	84.08	129.079	C6H11NO2	[M+H]+	-	-	L-Pipecolic Acid	Organic acids	Organic acids	3105-95-1	1	-	1198600	1236700	1290500	1498200	1630600	1552000	722920	921700	653510	1052300	1092700	1343200	1076600	1240900	1066600	C00408	ko00310,ko00960,ko01100,ko01110		62
Zmdp000376	UPLC-MS/MS	130.09	84.08	129.09	C5H11N3O	[M+H]+	-	-	4-Guanidinobutanal	Others	Others	-	2	-	2897300	1727900	2845900	2546200	2024300	1818100	1586300	2133900	2213200	2052500	2168600	2454100	3177600	2634700	2875500	--	--		63
Zmgn000217	UPLC-MS/MS	129.02	85.03	130.027	C5H6O4	[M-H]-	-	-	Methylenesuccinic acid	Organic acids	Organic acids	97-65-4	2	-	22421	21698	30846	8360.8	19153	24446	17370	16264	20282	7784.5	14315	12220	26142	19084	11372	C00490	ko00660,ko01100		64
pme2693	UPLC-MS/MS	131.12	114.09	130.111	C6H14N2O	[M+H]+	-	-	N-Acetylputrescine	Alkaloids	Alkaloids	18233-70-0	3	-	42652	46191	61117	66139	60492	63470	51570	72622	55918	62733	85004	83943	55719	33060	66298	C02714	ko00330,ko01100		65
pmb0501	UPLC-MS/MS	131.13	114.1	130.122	C5H14N4	[M+H]+	-	-	Agmatine	Alkaloids	Alkaloids	306-60-5	3	-	38615	51400	58550	62354	56264	60956	41499	76957	50520	58674	77818	72123	65347	55227	46068	C00179	ko00330,ko01100		66
pmf0470	UPLC-MS/MS	132.07	73	131.058	C5H9NO3	[M+H]+	-	-	cis-4-Hydroxy-D-proline	Amino acids and derivatives	Amino acids and derivatives	2584-71-6	3	-	82914	39153	38317	61386	53548	37850	112120	109950	179520	69436	70215	49988	121900	76200	79022	C03440	ko00330,ko01100		67
Zmpn000638	UPLC-MS/MS	130.05	88.04	131.069	C4H9N3O2	[M-H]-	-	-	3-Guanidinopropionic acid	Organic acids	Organic acids	353-09-3	3	-	31827	25008	28837	37538	40872	33954	47015	48788	47883	58980	48148	47071	29540	41943	35121	C03065	--		68
mws1587	UPLC-MS/MS	132.1	86	131.095	C6H13NO2	[M+H]+	-	-	L-Norleucine	Amino acids and derivatives	Amino acids and derivatives	327-57-1	1	-	3232700	3835000	2627800	3066200	4030600	4081100	3641200	2885200	2828700	5489800	4075800	4922200	3018700	3501600	2704200	C01933	--		69
pme0274	UPLC-MS/MS	132.1	69	131.095	C6H13NO2	[M+H]+	-	-	6-Aminocaproic acid	Organic acids	Organic acids	60-32-2	2	-	8560300	7075200	7423800	8824700	7998700	7718800	5339500	5969400	6409900	8680200	9483800	10202000	6337600	7408300	6160800	C02378	ko01100		70
mws0258	UPLC-MS/MS	132.1	86	131.095	C6H13NO2	[M+H]+	-	-	L-Isoleucine*	Amino acids and derivatives	Amino acids and derivatives	73-32-5	1	-	2323600	2085900	2463000	2943800	2389600	2022800	1644300	2016600	2158900	2564300	2753800	3243000	1969400	2062200	1859500	C00407	ko00280,ko00290,ko00460,ko00960,ko00966,ko00970,ko01100,ko01110,ko01210,ko01230,ko02010		71
pmp001198	UPLC-MS/MS	132.1	57.1	131.095	C6H13NO2	[M+H]+	-	-	6-Deoxyfagomine	Alkaloids	Piperidine alkaloids	197449-09-5	1	-	3060600	2577900	2483500	3055800	2664200	2393100	1870200	1996100	2274600	3036600	3386800	3756900	2229900	2754200	2095300	--	--		72
mws0227	UPLC-MS/MS	132.1	86.2	131.095	C6H13NO2	[M+H]+	-	-	L-Leucine*	Amino acids and derivatives	Amino acids and derivatives	61-90-5	1	-	3627300	2832200	3152200	3844900	3649500	2961100	2298300	2741300	2732300	3790800	4026700	4566800	2614600	2892000	2746500	C00123	ko00280,ko00290,ko00966,ko00970,ko01100,ko01110,ko01210,ko01230,ko02010		73
mws1167	UPLC-MS/MS	131	59.2	132.006	C4H4O5	[M-H]-	-	-	Oxaloacetic acid	Organic acids	Organic acids	328-42-7	3	-	29029	59986	71851	83962	58656	94623	80213	62201	60187	53296	50872	67740	116760	70405	75150	C00036	ko00010,ko00020,ko00250,ko00620,ko00630,ko00710,ko01100,ko01110,ko01200,ko01210,ko01230,ko01240		74
Lmmn000806	UPLC-MS/MS	131.03	87.05	132.042	C5H8O4	[M-H]-	-	-	Dimethylmalonic acid*	Organic acids	Organic acids	595-46-0	3	-	113630	88926	100080	94838	98151	93857	92683	87417	71236	64564	63442	68054	107970	89426	92670	--	--		75
mws0473	UPLC-MS/MS	131.03	87.05	132.042	C5H8O4	[M-H]-	-	-	2-Methylsuccinic acid*	Organic acids	Organic acids	498-21-5	3	-	1076100	720610	916600	768050	971510	916450	763100	874890	619400	669240	484530	658760	762080	783580	783840	--	--		76
pme0243	UPLC-MS/MS	131.03	87.05	132.042	C5H8O4	[M-H]-	-	-	Glutaric acid	Organic acids	Organic acids	110-94-1	3	-	1163200	643540	903130	793610	971400	785260	772220	879030	657690	624580	459480	597980	735270	775980	822850	C00489	ko00071,ko00310,ko01100		77
Lmbn001288	UPLC-MS/MS	131.03	87.04	132.042	C5H8O4	[M-H]-	-	-	2-Hydroxy-2-methyl-3-oxobutanoic acid	Organic acids	Organic acids	71698-08-3	3	-	97700	51994	53848	51147	70857	71766	61702	72916	51726	46704	25458	55635	46547	42205	50926	C06010	ko00290,ko00650,ko00660,ko00770,ko01100,ko01110,ko01210,ko01230		78
Lmgn000160	UPLC-MS/MS	131.05	70.03	132.053	C4H8N2O3	[M-H]-	-	-	3-Ureidopropionic Acid	Organic acids	Organic acids	462-88-4	3	-	20744	15490	27574	17149	23921	10790	15416	5915.5	10170	20072	8892.5	10657	13688	20908	22676	C02642	ko00240,ko00410,ko00770,ko01100		79
mws0001	UPLC-MS/MS	133.06	74	132.054	C4H8N2O3	[M+H]+	-	-	L-Asparagine	Amino acids and derivatives	Amino acids and derivatives	70-47-3	3	-	172630	230870	123430	275070	222570	170100	125230	59049	73038	235410	108590	91119	286310	184140	205740	C00152	ko00250,ko00460,ko00970,ko01100,ko01110,ko01230		80
mws0341	UPLC-MS/MS	131.07	85	132.079	C6H12O3	[M-H]-	-	-	2-Hydroxyisocaproic acid	Organic acids	Organic acids	20312-37-2	3	-	50299	29241	32281	32237	29769	48914	60400	16662	40587	78821	40016	49484	30837	38022	44668	C03264	--		81
mws0972	UPLC-MS/MS	131.07	85	132.079	C6H12O3	[M-H]-	-	-	6-Hydroxyhexanoic acid	Organic acids	Organic acids	1191-25-9	1	-	67856	68180	62180	60303	66055	67878	43048	62909	45008	43695	49127	50024	54659	59386	51277	C06103	--		82
MWS1882	UPLC-MS/MS	132.03	88.04	133.038	C4H7NO4	[M-H]-	-	-	Iminodiacetic acid	Organic acids	Organic acids	142-73-4	1	-	393070	368080	367500	483960	517600	420470	395340	338440	383190	362670	365350	336350	413040	420350	364680	C19911	--		83
mws0219	UPLC-MS/MS	132.03	88	133.038	C4H7NO4	[M-H]-	-	-	L-Aspartic Acid	Amino acids and derivatives	Amino acids and derivatives	56-84-8	1	-	3394200	3788100	3080400	4504700	5308800	3998100	3616700	3309200	3516100	2914000	2817600	2768600	3776700	4087700	3828500	C00049	ko00220,ko00250,ko00260,ko00261,ko00270,ko00300,ko00340,ko00410,ko00460,ko00710,ko00760,ko00770,ko00970,ko01100,ko01110,ko01200,ko01210,ko01230,ko01240,ko02010		84
mws0275	UPLC-MS/MS	133.01	71.01	134.022	C4H6O5	[M-H]-	-	-	L-Malic acid*	Organic acids	Organic acids	97-67-6	1	-	2001500	2293100	2390800	1976000	1791000	2060100	1576900	1379100	1348600	1186300	1345400	1244900	1976500	1879100	1796700	C00149	ko00020,ko00620,ko00630,ko00710,ko01100,ko01110,ko01200		85
Lmbn000198	UPLC-MS/MS	133.01	71.01	134.022	C4H6O5	[M-H]-	-	-	3-Dehydro-L-Threonic Acid*	Others	Saccharides and Alcohols	-	1	-	9953000	8718800	9311300	8955900	8345900	9873000	7999700	8926400	7319300	6782700	6487900	7530000	9363900	6825200	6858800	C03064	ko00053,ko01100		86
Zmgn000503	UPLC-MS/MS	133.05	71.01	134.058	C5H10O4	[M-H]-	-	-	2,3-Dihydroxy-3-Methylbutanoic Acid	Organic acids	Organic acids	1756-18-9	1	-	11064000	10647000	11645000	8930200	7924500	7912500	6343200	5947300	5324700	4989200	4820300	5109800	7318000	7753500	7799200	C04039	--		87
Zmdp000972	UPLC-MS/MS	136.04	91.05	135.035	C4H9NO2S	[M+H]+	-	-	S-Methyl-L-cysteine	Amino acids and derivatives	Amino acids and derivatives	1187-84-4	2	-	635250	603800	651860	743080	606690	666060	422180	457710	430150	723180	717650	826550	545780	520790	478290	C22040	ko02010		88
pme0040	UPLC-MS/MS	136.06	119	135.054	C5H5N5	[M+H]+	-	-	Adenine	Nucleotides and derivatives	Nucleotides and derivatives	73-24-5	3	-	338590	267960	350020	430840	415090	363540	287190	271930	251820	301610	240740	254640	283730	338580	266140	C00147	ko00230,ko00908,ko01100		89
pmb0374	UPLC-MS/MS	136.06	118.9	135.054	C5H5N5	[M+H]+	-	-	2-Aminopurine	Nucleotides and derivatives	Nucleotides and derivatives	452-06-2	1	-	212080	118880	189420	120490	115460	164900	165530	192730	166550	135730	155940	125790	142820	136640	122280	--	--		90
HJKP000649	UPLC-MS/MS	136.07	91.05	135.068	C8H9NO	[M+H]+	-	-	N-benzylformamide	Alkaloids	Alkaloids	6343-54-0	2	-	1311700	951170	1038800	1354900	891920	848610	692040	783720	764880	1002200	1182500	1309100	860720	965030	836010	C15561	--		91
mws0889	UPLC-MS/MS	135.03	75.01	136.037	C4H8O5	[M-H]-	-	-	D-Threonic Acid	Others	Saccharides and Alcohols	3909-12-4	1	-	1638300	1584000	1661400	2627300	2836400	2339800	1100400	1255600	1051000	1375300	1248800	1206400	1943500	2039400	1760400	C21649	--		92
MWS2099	UPLC-MS/MS	137.06	77.04	136.052	C8H8O2	[M+H]+	-	-	4-Methylbenzoic acid	Phenolic acids	Phenolic acids	99-94-5	3	-	91788	100220	91897	91653	69930	77226	76684	90666	105800	71335	89194	79985	74595	65845	79222	C01454	ko01100		93
MWSmce466	UPLC-MS/MS	135.05	92.03	136.052	C8H8O2	[M-H]-	-	-	4'-Hydroxyacetophenone	Phenolic acids	Phenolic acids	99-93-4	3	-	67456	40345	33859	38439	46564	37863	24832	52558	58630	46125	27736	22894	37768	39086	40194	C10700	ko01100		94
mws0146	UPLC-MS/MS	138.06	78	137.048	C7H7NO2	[M+H]+	-	-	Nicotinic Acid Methyl Ester(Methyl Nicotinate)	Alkaloids	Pyridine alkaloids	93-60-7	3	-	129970	92938	107030	102290	137380	134250	134980	125920	99116	147520	156950	197230	109320	120030	106790	--	--		95
mws1078	UPLC-MS/MS	138.06	92.1	137.048	C7H7NO2	[M+H]+	-	-	Anthranilic Acid	Phenolic acids	Phenolic acids	118-92-3	3	-	469730	369570	519650	478650	644360	499760	443020	450590	430460	315010	273600	400240	399800	383360	379110	C00108	ko00380,ko00400,ko00998,ko01058,ko01100,ko01110,ko01230		96
mws1336	UPLC-MS/MS	138.06	120	137.048	C7H7NO2	[M+H]+	-	-	4-Aminobenzoic acid	Phenolic acids	Phenolic acids	150-13-0	3	-	311870	222950	318850	661230	591720	621370	358090	261590	302360	352130	438080	442690	384380	345630	394750	C00568	ko00790,ko01100,ko01240		97
pma0948	UPLC-MS/MS	138.09	121.1	137.084	C8H11NO	[M+H]+	-	-	Phenylethanolamine	Alkaloids	Alkaloids	7568-93-6	3	-	24392000	22352000	24162000	24560000	29591000	29405000	27370000	25852000	25630000	25019000	23509000	26363000	19878000	24143000	18725000	C02735	--		98
pme1002	UPLC-MS/MS	138.09	103	137.084	C8H11NO	[M+H]+	-	-	L-Tyramine	Amino acids and derivatives	Amino acids and derivatives	51-67-2	1	-	42860000	42007000	41257000	42636000	57894000	49185000	48038000	44357000	42156000	45161000	42599000	46879000	38076000	44149000	34090000	C00483	ko00350,ko00950,ko01100,ko01110,ko01240		99
mws0749	UPLC-MS/MS	137.02	93	138.032	C7H6O3	[M-H]-	-	-	4-Hydroxybenzoic acid	Phenolic acids	Phenolic acids	99-96-7	3	-	53454	55020	69179	57170	71872	80272	65651	110200	63224	76232	50938	69530	59790	39639	45122	C00156	ko00130,ko00790,ko01100,ko01110,ko01240		100
MWS1850	UPLC-MS/MS	139.08	56.96	138.068	C8H10O2	[M+H]+	-	-	2-Phenoxyethanol	Phenolic acids	Phenolic acids	122-99-6	3	-	57154	48561	46582	39251	34048	23052	33998	39599	54771	54111	30236	52722	51597	30185	35934	--	--		101
pme2828	UPLC-MS/MS	140	99	139.027	C6H5NO3	[M+H]+	-	-	4-Nitrophenol	Phenolic acids	Phenolic acids	100-02-7	3	-	38255000	37591000	39914000	16530000	22563000	23220000	76347000	68717000	72471000	68508000	72658000	74961000	41161000	40116000	41091000	C00870	--		102
mws0704	UPLC-MS/MS	140.01	78.96	141.019	C2H8NO4P	[M-H]-	-	-	O-Phosphorylethanolamine	Alkaloids	Alkaloids	1071-23-4	3	-	27382	19662	16616	22124	30544	17513	15633	20362	16000	12913	12990	10079	18717	26295	14111	C00346	ko00563,ko00564,ko00600,ko01100		103
pma2987	UPLC-MS/MS	142.1	124.09	141.09	C6H11N3O	[M+H]+	-	-	Histidinol	Alkaloids	Alkaloids	501-28-0	3	-	14707000	14944000	15289000	15488000	14638000	15964000	13795000	14011000	12903000	13753000	13839000	13903000	15430000	14700000	14894000	C00860	ko00340,ko01100,ko01110,ko01230		104
pme3207	UPLC-MS/MS	141.02	59	142.027	C6H6O4	[M-H]-	-	-	Muconic acid	Organic acids	Organic acids	1119-72-8	3	-	1639900	1715200	1445800	1719100	1666700	1639800	1802900	1799400	1881600	1588600	1713600	1917500	1698800	1554600	1758700	C02480	ko01100		105
Rfmb320	UPLC-MS/MS	144.1	84.08	143.095	C7H13NO2	[M+H]+	-	-	1-Methylpiperidine-2-carboxylic acid	Organic acids	Organic acids	7730-87-2	3	-	593710	386800	517360	648890	362440	559750	187420	186910	232080	342940	393980	291830	457720	510800	415940	--	--		106
Hmsp000364	UPLC-MS/MS	144.1	98.09	143.095	C7H13NO2	[M+H]+	-	-	L-Cyclopentylglycine	Amino acids and derivatives	Amino acids and derivatives	2521-84-8	3	-	19056	18331	25560	20082	19354	23762	10071	12414	16390	14712	24412	20195	29830	20500	20782	--	--		107
MWS1875	UPLC-MS/MS	143.05	115.05	144.058	C10H8O	[M-H]-	-	-	2-Naphthol	Phenolic acids	Phenolic acids	135-19-3	3	-	21302	14937	17759	14473	18428	19029	19577	24995	25772	26310	22241	20758	17304	18195	15115	C11713	--		108
MWS2066	UPLC-MS/MS	143.05	115.06	144.058	C10H8O	[M-H]-	-	-	1-Naphthol	Phenolic acids	Phenolic acids	90-15-3	3	-	16338	10402	16269	15021	17956	15637	18474	17700	21571	21844	18272	17966	15066	15774	13611	C11714	--		109
mws0851	UPLC-MS/MS	143.11	143.11	144.115	C8H16O2	[M-H]-	-	-	Valproic Acid	Organic acids	Organic acids	99-66-1	2	-	700900	710980	708780	740160	813360	719590	752500	791280	747270	869000	837410	872990	580330	582270	647960	C07185	--		110
Hmmp002124	UPLC-MS/MS	146.06	118.06	145.053	C9H7NO	[M+H]+	-	-	Indole-3-carboxaldehyde	Alkaloids	Plumerane	487-89-8	2	-	19433	23566	23037	25680	22671	22287	13525	30388	22773	23317	38899	24778	17655	22621	18102	C08493	--		111
Lmqp000427	UPLC-MS/MS	146.08	82.07	145.074	C6H11NO3	[M+H]+	-	-	N-Methyl-Trans-4-Hydroxy-L-Proline	Amino acids and derivatives	Amino acids and derivatives	4252-82-8	3	-	14767	16738	11238	28920	8906.5	6656	24576	22130	13387	15464	18035	22017	14576	20581	33210	--	--		112
pme0295	UPLC-MS/MS	146.08	86	145.074	C6H11NO3	[M+H]+	-	-	4-Acetamidobutyric acid	Organic acids	Organic acids	3025-96-5	3	-	1036900	635390	840390	1317800	802890	973260	497100	494300	549600	790490	1125100	977950	938750	818840	937330	C02946	ko00330,ko01100		113
mws0567	UPLC-MS/MS	146.09	87	145.085	C5H11N3O2	[M+H]+	-	-	4-Guanidinobutyric acid	Organic acids	Organic acids	463-00-3	3	-	353700	313090	363150	364140	174010	303040	294470	389690	369260	264180	357850	236050	266300	295930	317050	C01035	ko00330,ko01100		114
mws0017	UPLC-MS/MS	146.17	72.2	145.158	C7H19N3	[M+H]+	-	-	Spermidine	Alkaloids	Alkaloids	124-20-9	3	-	253270	153560	108040	160350	171950	138730	823320	1441000	995240	1243800	1363200	1164000	206420	284340	205760	C00315	ko00330,ko00410,ko00480,ko00940,ko01100,ko02010		115
Lmgn000224	UPLC-MS/MS	145.01	57.03	146.022	C5H6O5	[M-H]-	-	-	2-Methyl-3-oxosuccinic acid	Organic acids	Organic acids	-	2	-	14164	14300	19181	13353	21548	24308	33334	26899	25632	24966	33558	28755	26510	13449	14559	C06030	ko00660		116
pme2380	UPLC-MS/MS	145.01	101	146.022	C5H6O5	[M-H]-	-	-	α-Ketoglutaric acid	Organic acids	Organic acids	328-50-7	3	-	282970	356750	331850	416730	325710	367230	916960	725880	736700	630940	508650	502830	394280	395230	376690	C00026	ko00020,ko00040,ko00053,ko00220,ko00250,ko00300,ko00310,ko00340,ko00430,ko00630,ko00650,ko00660,ko01100,ko01110,ko01200,ko01210,ko01230,ko01240		117
mws0208	UPLC-MS/MS	145.05	101	146.058	C6H10O4	[M-H]-	-	-	Adipic Acid*	Organic acids	Organic acids	124-04-9	3	-	275040	212590	301230	181820	229100	205560	407930	431770	340370	62395	47029	81256	185170	193280	217760	C06104	ko01100		118
mws0924	UPLC-MS/MS	145.05	101	146.058	C6H10O4	[M-H]-	-	-	2-Methylglutaric acid*	Organic acids	Organic acids	617-62-9	3	-	301090	211050	301300	189430	250010	190660	419160	421730	302000	70364	60557	67140	170470	180180	202300	--	--		119
pme0193	UPLC-MS/MS	147.08	84	146.069	C5H10N2O3	[M+H]+	-	-	L-Glutamine	Amino acids and derivatives	Amino acids and derivatives	56-85-9	1	-	1196300	1041400	983290	1361500	1104600	1200600	719690	625690	699330	1237200	905180	853230	1017500	1011500	1115000	C00064	ko00220,ko00230,ko00240,ko00250,ko00630,ko00750,ko00910,ko00970,ko01100,ko01230,ko01240,ko02010		120
pme0026	UPLC-MS/MS	147.11	84	146.106	C6H14N2O2	[M+H]+	-	-	L-Lysine	Amino acids and derivatives	Amino acids and derivatives	56-87-1	2	-	1227900	1119000	1048900	1397100	1344200	1311800	813100	643090	788710	1291300	976180	926380	937230	1019000	1143900	C00047	ko00300,ko00310,ko00780,ko00960,ko00970,ko01100,ko01110,ko01210,ko01230,ko02010		121
pme0014	UPLC-MS/MS	148.06	84	147.053	C5H9NO4	[M+H]+	-	-	L-Glutamic acid	Amino acids and derivatives	Amino acids and derivatives	56-86-0	1	-	4698700	3051800	2929100	4108700	2909200	3132400	5167900	3678500	4049800	7051900	9699200	8182700	11306000	9005600	3687700	C00025	ko00220,ko00250,ko00330,ko00332,ko00340,ko00430,ko00480,ko00524,ko00630,ko00650,ko00660,ko00860,ko00910,ko00970,ko01100,ko01110,ko01200,ko01210,ko01230,ko01240,ko02010		122
mws1050	UPLC-MS/MS	148.06	88	147.053	C5H9NO4	[M+H]+	-	-	O-Acetylserine	Amino acids and derivatives	Amino acids and derivatives	5147-00-2	3	-	192900	157030	226030	179180	149800	196350	241250	321600	189040	177840	225200	289620	326880	172880	247020	C00979	ko00270,ko00908,ko00920,ko01100,ko01110,ko01200,ko01230,ko04122		123
Zmzn000113	UPLC-MS/MS	146.05	102.06	147.053	C5H9NO4	[M-H]-	-	-	L-threo-3-Methylaspartate	Amino acids and derivatives	Amino acids and derivatives	6061-13-8	1	-	624610	672310	730580	743590	806500	648400	711520	658640	661640	617240	661500	596090	668220	724810	632440	C03618	ko00630,ko00660,ko01100,ko01200		124
MWSmce190	UPLC-MS/MS	148.09	74.02	147.09	C6H13NO3	[M+H]+	-	-	(2S,3R,4S)-4-Hydroxyisoleucine	Amino acids and derivatives	Amino acids and derivatives	55399-93-4	3	-	88166	79222	98582	143230	118160	87652	80388	148960	105090	104160	160590	160040	144650	96747	173270	--	--		125
MWSmce608	UPLC-MS/MS	148.1	74.02	147.09	C6H13NO3	[M+H]+	-	-	4-Hydoxy-L-Isoleucine	Amino acids and derivatives	Amino acids and derivatives	781658-23-9	3	-	95772	81745	94658	127950	98105	75790	77794	107630	68017	115370	157470	176940	143060	147780	177450	--	--		126
pmp001285	UPLC-MS/MS	149.02	65.04	148.016	C8H4O3	[M+H]+	-	-	Phthalic anhydride	Phenolic acids	Phenolic acids	85-44-9	1	-	1863700	2847100	2034900	2453400	2605500	1993700	2530600	2394100	1967300	2890500	3106800	3436300	2291400	2171200	2098700	--	--		127
ML10171848	UPLC-MS/MS	147.03	85.03	148.037	C5H8O5	[M-H]-	-	-	D-Arabinono-1,4-lactone	Others	Saccharides and Alcohols	2782-09-4	2	-	236100	316570	286900	216840	350560	362320	315490	319840	308660	152630	347020	355900	329020	351680	366190	C00652	ko00053		128
pmb2826	UPLC-MS/MS	147.03	87.1	148.037	C5H8O5	[M-H]-	-	-	L-Citramalic acid	Organic acids	Organic acids	6236-09-5	1	-	1820900	1138900	1606900	1391500	1879900	2273300	1057400	1112800	1217300	915450	1322300	1541900	1326500	1189500	1242000	C02614	ko00660,ko01100		129
Zmyn000247	UPLC-MS/MS	147.03	57.03	148.037	C5H8O5	[M-H]-	-	-	2-Hydroxyglutaric Acid*	Organic acids	Organic acids	13095-48-2	1	-	810490	489470	569790	526250	669560	737900	470580	419250	427980	461320	462960	531330	369170	422110	420050	C03196	ko00310,ko01100		130
Zmyn000230	UPLC-MS/MS	147.03	57.03	148.037	C5H8O5	[M-H]-	-	-	2-Dehydro-3-deoxy-L-arabinonate	Others	Saccharides and Alcohols	-	1	-	556460	576010	650570	463550	573950	707830	315110	362270	338980	319400	534800	439770	401950	469770	426100	C00684	ko00053,ko01100		131
Lmbn000216	UPLC-MS/MS	147.03	57.03	148.037	C5H8O5	[M-H]-	-	-	3-Methylmalic acid*	Organic acids	Organic acids	152204-30-3	1	-	708130	518380	608610	665250	663320	825390	368120	399020	382390	432790	475980	425100	469650	504490	436830	C06032	ko00290,ko00660,ko01100,ko01210,ko01230		132
MWS3036	UPLC-MS/MS	147.03	85.03	148.037	C5H8O5	[M-H]-	-	-	3-Hydroxyglutaric acid	Organic acids	Organic acids	638-18-6	2	-	85322	174540	169820	233690	204380	331450	175260	216650	142310	135480	376320	182310	335630	191470	336420	--	--		133
MWS20194	UPLC-MS/MS	149.06	103.06	148.052	C9H8O2	[M+H]+	-	-	Cinnamic acid	Phenolic acids	Phenolic acids	140-10-3	3	-	31601	13471	18713	12431	22606	15793	23216	21367	23726	21889	19172	9552.7	11527	15559	12437	C00423	ko00130,ko00360,ko00940,ko00998,ko01100,ko01110		134
pme3154	UPLC-MS/MS	147.07	59.01	148.074	C6H12O4	[M-H]-	-	-	Mevalonic acid	Organic acids	Organic acids	150-97-0	2	-	47327	128770	144350	53080	116050	70674	57045	59442	40619	47873	102760	106580	76766	110140	136500	C00418	ko00900,ko01100,ko01110		135
MWSmce463	UPLC-MS/MS	149.1	65.04	148.089	C10H12O	[M+H]+	-	-	Mesitaldehyde	Others	Others	487-68-3	2	-	16407	18578	21694	25499	24925	18708	48882	30583	24043	42041	65899	89016	30316	31932	30199	--	--		136
Lmgp000796	UPLC-MS/MS	150.06	61.01	149.048	C8H7NO2	[M+H]+	-	-	4-Hydroxymandelonitrile	Alkaloids	Phenolamine	13093-65-7	2	-	386920	441400	461480	346360	365070	339980	374730	465400	423470	437270	497990	471870	308890	338170	338890	C00650	--		137
pme1210	UPLC-MS/MS	150.06	61	149.051	C5H11NO2S	[M+H]+	-	-	L-Methionine	Amino acids and derivatives	Amino acids and derivatives	63-68-3	2	-	380860	406800	401600	342110	383190	324200	403490	468150	401420	454240	434470	545850	360910	368360	347170	C00073	ko00270,ko00966,ko00970,ko01100,ko01110,ko01210,ko01230,ko01240		138
mws0847	UPLC-MS/MS	150.08	133	149.07	C6H7N5	[M+H]+	-	-	1-Methyladenine	Nucleotides and derivatives	Nucleotides and derivatives	5142-22-3	3	-	36875	35128	29585	27152	30890	38861	40141	43725	37416	34661	45683	48523	20567	24821	19122	C02216	--		139
Zmgn000173	UPLC-MS/MS	149.05	75.01	150.053	C5H10O5	[M-H]-	-	-	D-Ribose	Others	Saccharides and Alcohols	50-69-1	2	-	75703	72066	84218	82849	69180	133000	109200	82938	141890	148010	164170	195430	61217	72652	57536	C00121	ko00030,ko01100,ko02010		140
MWSmce682	UPLC-MS/MS	149.05	59.01	150.053	C5H10O5	[M-H]-	-	-	DL-Xylose	Others	Saccharides and Alcohols	25990-60-7	2	-	27786	37380	20989	39944	55957	38095	62467	48102	41719	68579	69551	56028	47698	35193	33779	--	--		141
MWSmce676	UPLC-MS/MS	149.05	59.01	150.053	C5H10O5	[M-H]-	-	-	D-Arabinose	Others	Saccharides and Alcohols	28697-53-2	2	-	15267	23865	35253	36167	25925	35183	32744	39846	53115	46239	43306	45634	26698	55994	30136	C00216	ko00040,ko00053		142
Lmxp001668	UPLC-MS/MS	151.08	91.05	150.068	C9H10O2	[M+H]+	-	-	2-Methoxy-4-ethenylphenol	Phenolic acids	Phenolic acids	7786-61-0	1	-	8248800	8121000	10023000	12701000	12178000	10214000	5877900	5832700	6678200	8394600	12420000	10733000	8539600	8478600	6415000	C17883	--		143
mws0008	UPLC-MS/MS	149.06	105	150.068	C9H10O2	[M-H]-	-	-	Hydrocinnamic acid	Phenolic acids	Phenolic acids	501-52-0	3	-	12509	4305.4	9386.6	4668	5372.5	8251.6	6085.9	9252.9	14623	13162	7246.4	8548	4748.7	5708.8	3860.3	C05629	ko00360,ko01100		144
pmf0420	UPLC-MS/MS	149.06	74.9	150.068	C9H10O2	[M-H]-	-	-	Benzyl acetate	Organic acids	Organic acids	140-11-4	3	-	688200	396740	704000	721150	666750	794670	664550	730410	681450	784170	664560	706140	309170	285220	378440	C15513	--		145
Lmxn006423	UPLC-MS/MS	150	122.01	151.009	C7H5NOS	[M-H]-	-	-	2(3H)-Benzothiazolone	Alkaloids	Alkaloids	934-34-9	1	-	338390	155890	256640	174930	245550	268670	211240	238100	383370	354190	255360	224370	205800	214570	221950	--	--		146
Zmdn000265	UPLC-MS/MS	150.02	62.99	151.03	C4H9NO3S	[M-H]-	-	-	Methiin	Amino acids and derivatives	Amino acids and derivatives	32726-14-0	1	-	594960	817830	750400	900220	949710	960940	1008100	1175100	1161900	1381900	1279700	1496200	812520	929260	968070	--	--		147
pme1109	UPLC-MS/MS	152.06	135	151.049	C5H5N5O	[M+H]+	-	-	Guanine	Nucleotides and derivatives	Nucleotides and derivatives	73-40-5	2	-	16757	13477	23569	13924	19915	16117	22006	24197	36196	20235	15146	22050	17621	21892	14654	C00242	ko00230,ko01100		148
MWSmce040	UPLC-MS/MS	153.05	65.04	152.047	C8H8O3	[M+H]+	-	-	Isovanillin	Phenolic acids	Phenolic acids	621-59-0	3	-	88864	69160	84684	112630	59900	70607	112270	102250	132130	112350	136990	136910	91834	114730	92552	--	--		149
Zmgn004894	UPLC-MS/MS	151.04	136.02	152.047	C8H8O3	[M-H]-	-	-	Methyl 4-hydroxybenzoate*	Phenolic acids	Phenolic acids	99-76-3	3	-	93358	55850	58236	64433	79066	79053	136950	118860	114750	104050	111540	113810	85550	72268	94254	--	--		150
MWS3149	UPLC-MS/MS	151.04	107.05	152.047	C8H8O3	[M-H]-	-	-	3-Methoxybenzoic acid	Phenolic acids	Phenolic acids	586-38-9	3	-	19541	10340	16953	9630.3	6289.2	9122.5	10505	9793.9	10483	8292.3	5354.2	4845.2	10511	4444.5	8183.3	--	--		151
mws0458	UPLC-MS/MS	151.04	136	152.047	C8H8O3	[M-H]-	-	-	Vanillin; 4-Hydroxy-3-Methoxybenzaldehyde*	Phenolic acids	Phenolic acids	121-33-5	3	-	459760	336730	475520	518250	470240	645660	652700	665100	679160	589540	657080	683860	451670	487150	476620	C00755	ko00998,ko01100,ko01110		152
Lmyp004084	UPLC-MS/MS	153.13	107.09	152.12	C10H16O	[M+H]+	-	-	Perillyl alcohol	Terpenoids	Monoterpenoids	57717-97-2	2	-	90105	68239	101100	124240	81251	124490	80995	70262	74096	92419	71350	117020	94194	89034	60754	C22272	--		153
MWS1962	UPLC-MS/MS	153.13	83.05	152.12	C10H16O	[M+H]+	-	-	cis-Citral	Organic acids	Organic acids	5392-40-5	3	-	60725	44317	48048	59941	52145	42108	54163	42613	45520	52224	58292	53447	40704	47751	49386	C09847	ko01110		154
mws0444	UPLC-MS/MS	152.04	108	153.043	C7H7NO3	[M-H]-	-	-	3-Aminosalicylic acid	Phenolic acids	Phenolic acids	570-23-0	3	-	178340	214010	242940	156130	180620	170540	104950	202610	128300	157140	105590	88644	153930	143310	160810	--	--		155
ML10177402	UPLC-MS/MS	152.03	108.05	153.043	C7H7NO3	[M-H]-	-	-	4-Aminosalicylic acid	Phenolic acids	Phenolic acids	65-49-6	3	-	16463	14035	20622	16008	11847	24155	30534	26907	34729	18384	17717	15500	16156	21278	19353	C02518	--		156
mws0254	UPLC-MS/MS	156.08	110	155.069	C6H9N3O2	[M+H]+	-	-	L-Histidine	Amino acids and derivatives	Amino acids and derivatives	71-00-1	3	-	53930	44314	51621	45818	72489	59872	31173	34956	27526	64238	53884	41067	32920	59130	52622	C00135	ko00340,ko00410,ko00970,ko01100,ko01110,ko01230,ko02010		157
pme2165	UPLC-MS/MS	155.01	111	156.017	C5H4N2O4	[M-H]-	-	-	Orotic acid (Vitamin B13)	Others	Vitamin	65-86-1	3	-	62740	54101	48106	70010	73727	64459	76151	53303	65472	65068	48842	63517	55006	65386	56264	C00295	ko00240,ko01100,ko01240		158
pmf0174	UPLC-MS/MS	157.16	157.2	158.167	C10H22O	[M-H]-	-	-	1-Decanol	Others	Saccharides and Alcohols	112-30-1	3	-	1813300	1910700	1867700	1878600	1963300	1857300	2008400	2004200	1976600	2074900	2137100	2172700	1826000	1972100	1921300	C01633	--		159
Lmbn001467	UPLC-MS/MS	158.08	116.07	159.09	C7H13NO3	[M-H]-	-	-	5-Acetamidopentanoic Acid	Organic acids	Organic acids	1072-10-2	3	-	15642	12366	12948	17482	12340	18949	17204	19286	13340	11199	9379	7836.1	13247	11176	8011.8	C03087	ko00310,ko01100		160
Zmdp000917	UPLC-MS/MS	160.11	114.04	159.101	C6H13N3O2	[M+H]+	-	-	δ-Guanidinovaleric acid	Organic acids	Organic acids	462-93-1	3	-	430320	157240	234280	222130	182580	313170	260170	262690	357780	103840	126690	123740	211120	211350	220060	--	--		161
Zmjn001813	UPLC-MS/MS	159.07	97.06	160.074	C7H12O4	[M-H]-	-	-	Pimelic acid*	Organic acids	Organic acids	111-16-0	3	-	17758	14688	28414	16649	26260	14130	15489	13119	17257	14183	11152	11631	16676	21798	14700	C02656	ko00780,ko01100,ko01240		162
Lmbn002072	UPLC-MS/MS	159.07	97.07	160.074	C7H12O4	[M-H]-	-	-	2-Propylsuccinic acid*	Organic acids	Organic acids	618-57-5	3	-	19286	15478	31926	21232	27734	20206	13244	19685	20700	18922	10671	9124.6	9603	23100	14700	C16657	--		163
mws0005	UPLC-MS/MS	161.11	144	160.1	C10H12N2	[M+H]+	-	-	Tryptamine	Alkaloids	Plumerane	61-54-1	3	-	50008	29216	35701	40580	54075	29398	47144	41788	44040	57004	62553	42521	38898	34876	33727	C00398	ko00380,ko00901,ko01100,ko01110		164
NK10246260	UPLC-MS/MS	162.06	116.05	161.048	C9H7NO2	[M+H]+	-	-	2,4-Dihydroxyquinoline	Alkaloids	Quinoline alkaloids	86-95-3	3	-	29836	17004	28358	33432	20099	29974	29738	19311	22072	25407	26951	42768	24732	16890	16608	C16716	--		165
mws1417	UPLC-MS/MS	160.04	116	161.048	C9H7NO2	[M-H]-	-	-	Indole-3-carboxylic acid*	Alkaloids	Plumerane	771-50-6	3	-	11572	9017.1	9463.2	11948	10426	10884	7655	11862	8549.8	7600.6	11095	8392	8434.2	11968	7939.2	C19837	--		166
mws0102	UPLC-MS/MS	160.04	116	161.048	C9H7NO2	[M-H]-	-	-	Indole-5-carboxylic acid*	Alkaloids	Plumerane	1670-81-1	3	-	17255	7585	8698.4	18933	15495	12189	10787	13348	4895.5	10752	9190.3	10808	5837.3	5377.9	9189.1	--	--		167
mws1550	UPLC-MS/MS	162.06	73.1	161.051	C6H11NO2S	[M+H]+	-	-	S-Allyl-L-cysteine	Amino acids and derivatives	Amino acids and derivatives	21593-77-1	1	-	31057000	33934000	35991000	22076000	21689000	28149000	22803000	29715000	19631000	16578000	15297000	12066000	22777000	22293000	20238000	C16759	--		168
pme3382	UPLC-MS/MS	160.06	98	161.069	C6H11NO4	[M-H]-	-	-	N-Acetyl-L-threonine	Amino acids and derivatives	Amino acids and derivatives	17093-74-2	1	-	35649	48476	39675	50482	48131	50573	47456	56235	58465	63930	45086	50671	32546	37578	42467	--	--		169
mws1346	UPLC-MS/MS	162.08	98	161.069	C6H11NO4	[M+H]+	-	-	DL-2-Aminoadipic acid	Alkaloids	Alkaloids	542-32-5	3	-	112780	62640	120850	113210	107270	95500	77334	101480	78520	76805	110890	75938	125060	90171	127500	C00956	ko00300,ko00310,ko00311,ko01100,ko01110,ko01210,ko01230		170
pmf0440	UPLC-MS/MS	163.08	91.1	162.068	C10H10O2	[M+H]+	-	-	4-MethoxycinnaMaldehyde	Phenolic acids	Phenolic acids	1963-36-6	1	-	159530	79534	138780	151550	131800	137290	127850	131160	151660	133430	136830	143000	73335	66220	61321	C10475	--		171
Lmbp000123	UPLC-MS/MS	164.07	56.05	163.067	C6H13NO2S	[M+H]+	-	-	L-Homomethionine	Amino acids and derivatives	Amino acids and derivatives	25148-30-5	3	-	297650	413540	347150	371930	251910	317110	216610	183540	194160	399300	385420	381440	210960	240820	241040	C17213	ko00966,ko01110,ko01210		172
pme1419	UPLC-MS/MS	164.07	104	163.067	C6H13NO2S	[M+H]+	-	-	L-Methionine methyl ester	Amino acids and derivatives	Amino acids and derivatives	10332-17-9	3	-	27506	25259	26124	20182	23240	33288	25523	26254	25508	25718	24250	24830	20580	29942	27205	--	--		173
mws0159	UPLC-MS/MS	163.04	91	164.047	C9H8O3	[M-H]-	-	-	Phenylpyruvic acid	Organic acids	Organic acids	156-06-9	1	-	25916	22487	19480	17782	34188	15959	24712	30412	22698	32154	43222	21222	18369	31098	23860	C00166	ko00360,ko00400,ko00960,ko01100,ko01110,ko01210,ko01230		174
Lmmn001643	UPLC-MS/MS	163.04	119.05	164.047	C9H8O3	[M-H]-	-	-	2-Hydroxycinnamic acid	Phenolic acids	Phenolic acids	583-17-5	3	-	288850	270610	245090	175520	185850	131490	1129900	1071200	900760	350850	225160	139260	412730	335230	356670	C01772	ko00360,ko00940,ko01100,ko01110		175
MWSCX017	UPLC-MS/MS	165.05	119.05	164.047	C9H8O3	[M+H]+	-	-	4-hydroxyphenyl acrylaldehyde	Others	Others	-	3	-	18889	24173	23308	24936	21088	8328.2	70532	97647	81969	11308	5233.3	11934	43822	23290	35744	--	--		176
pmb0142	UPLC-MS/MS	165.1	95.2	164.047	C9H8O3	[M+H]+	-	-	Caffeic aldehyde	Phenolic acids	Phenolic acids	141632-15-7	3	-	336720	132960	244930	137740	159830	185960	219930	246730	274990	235060	268000	279450	196730	208190	204920	C10945	ko00940,ko01110		177
MWS5238	UPLC-MS/MS	165.09	91.05	164.084	C10H12O2	[M+H]+	-	-	4-Phenylbutyric acid	Organic acids	Organic acids	1821-12-1	2	-	16473	6019.8	7230.1	12477	12874	7111.6	12984	11811	9844.2	12163	9743.9	10127	7835.4	8230	14782	--	--		178
pme3083	UPLC-MS/MS	164.04	120	165.043	C8H7NO3	[M-H]-	-	-	2-(Formylamino)benzoic acid	Phenolic acids	Phenolic acids	3342-77-6	3	-	125220	87116	104270	156760	98963	155490	234400	226750	148430	112280	115930	94840	104890	115430	146590	C05653	ko00380,ko01100		179
pme2617	UPLC-MS/MS	166.05	102	165.046	C5H11NO3S	[M+H]+	-	-	L-Methionine Sulfoxide	Amino acids and derivatives	Amino acids and derivatives	3226-65-1	3	-	3273700	3266900	3185100	3230300	3221000	3445300	2946000	2696300	2763400	3163600	2796800	3165400	3044000	3092300	3119900	C02989	ko00270		180
MWS4525	UPLC-MS/MS	166.07	124.05	165.065	C6H7N5O	[M+H]+	-	-	6-O-methylguanine	Nucleotides and derivatives	Nucleotides and derivatives	20535-83-5	3	-	16833	16965	16450	20074	16083	15555	11733	14686	10673	21058	15323	27706	16215	12915	14619	--	--		181
pme0021	UPLC-MS/MS	166.09	120.08	165.07	C9H11NO2	[M+H]+	-	-	L-Phenylalanine	Amino acids and derivatives	Amino acids and derivatives	63-91-2	1	-	3891300	3105900	4275300	4354200	3546300	3514800	2819600	3193800	2519100	4423700	4267800	4210300	3083700	2897300	3462400	C00079	ko00360,ko00400,ko00460,ko00940,ko00960,ko00966,ko00970,ko00998,ko01100,ko01110,ko01210,ko01230,ko02010		182
pme0282	UPLC-MS/MS	165.02	77.04	166.027	C8H6O4	[M-H]-	-	-	Phthalic acid	Phenolic acids	Phenolic acids	88-99-3	1	-	256580	296270	302790	259810	267730	275500	334340	331110	236540	354940	514080	462110	282110	339290	245160	C01606	ko01100,ko02010		183
pme0281	UPLC-MS/MS	165.02	121.03	166.027	C8H6O4	[M-H]-	-	-	Terephthalic acid	Phenolic acids	Phenolic acids	100-21-0	1	-	1989500	2004900	2172200	2596600	2166000	2579800	2503500	2847500	2186300	2850600	3372400	3488100	1994300	2053100	2035000	C06337	ko01100		184
pmc0274	UPLC-MS/MS	167.1	121.1	166.031	C6H6N4S	[M+H]+	-	-	6-Methylmercaptopurine	Nucleotides and derivatives	Nucleotides and derivatives	50-66-8	3	-	10416000	7889900	9954900	11626000	8165000	9830600	6619600	8343100	6646000	10134000	10553000	9819700	8048400	7980300	8195600	C16614	--		185
mws0344	UPLC-MS/MS	165.04	75	166.048	C5H10O6	[M-H]-	-	-	D-Xylonic acid	Others	Saccharides and Alcohols	526-91-0	1	-	969910	1248500	1071600	1079800	1155900	1053000	1183800	1185100	1095300	1299100	1170900	1190700	1211000	1122400	1382900	C00502	ko00040,ko01100		186
Lmbn005172	UPLC-MS/MS	165.06	119.05	166.063	C9H10O3	[M-H]-	-	-	2,6-Dimethoxybenzaldehyde	Phenolic acids	Phenolic acids	3392-97-0	3	-	10165	15364	6143.5	13530	14662	14502	12732	19986	16683	22329	15988	18460	8069.3	6760.5	16134	--	--		187
Lmgp002595	UPLC-MS/MS	167.07	121.03	166.063	C9H10O3	[M+H]+	-	-	Acetovanillone	Phenolic acids	Phenolic acids	498-02-2	3	-	49049	46857	35451	116290	66086	86124	48389	36785	31894	70598	55044	35504	48593	58460	33104	C11380	--		188
MWSmce165	UPLC-MS/MS	165.08	59.02	166.084	C6H14O5	[M-H]-	-	-	L-Fucitol	Others	Saccharides and Alcohols	13074-06-1	2	-	106890	100630	115670	108180	149340	111450	141920	154990	149240	113340	86633	108790	141760	164180	153910	--	--		189
pmn001681	UPLC-MS/MS	165.09	149.06	166.099	C10H14O2	[M-H]-	-	-	1-(4-Methoxyphenyl)-1-propanol	Phenolic acids	Phenolic acids	5349-60-0	3	-	119280	68004	98562	105560	120000	129480	133840	97098	98765	103040	112710	106170	56130	59717	55999	--	--		190
NK10253223	UPLC-MS/MS	168.06	94.06	167.058	C8H9NO3	[M+H]+	-	-	2-Amino-3-methoxybenzoic acid	Phenolic acids	Phenolic acids	3177-80-8	3	-	160700	131870	149760	154890	148920	217410	170440	171330	171330	176620	151510	174630	150500	161880	138150	C05831	ko00380		191
Zmjp000624	UPLC-MS/MS	168.06	150.05	167.058	C8H9NO3	[M+H]+	-	-	Pyridoxal	Others	Vitamin	66-72-8	3	-	221980	190310	208440	219340	222620	308420	218790	207780	231570	242380	233260	253300	190620	216090	172100	C00250	ko00750,ko01100,ko01240		192
mws2125	UPLC-MS/MS	166.98	78.7	167.982	C3H5O6P	[M-H]-	-	-	Phosphoenolpyruvate	Organic acids	Organic acids	138-08-9	3	-	41846	31720	38086	55050	77710	54454	29075	18444	28680	15677	41360	25958	22555	49073	42580	C00074	ko00010,ko00020,ko00400,ko00440,ko00620,ko00710,ko00998,ko01100,ko01110,ko01200,ko01230,ko01240		193
Lmmp003042	UPLC-MS/MS	169.05	123.04	168.042	C8H8O4	[M+H]+	-	-	Protocatechuic Acid Methyl Ester	Phenolic acids	Phenolic acids	2150-43-8	3	-	205090	134610	168780	148560	135170	111430	123160	169460	135760	175450	163230	125120	112260	116260	156640	--	--		194
pme3081	UPLC-MS/MS	169.1	134	168.09	C8H12N2O2	[M+H]+	-	-	4-(Aminomethyl)-5-(hydroxymethyl)-2-methylpyridin-3-ol	Others	Others	85-87-0	3	-	12877	14154	17593	9769.2	9147.9	16838	11903	25550	12953	33148	26697	25484	23161	9783.1	27999	C00534	ko00750,ko01100		195
pme1383	UPLC-MS/MS	170.08	134.1	169.074	C8H11NO3	[M+H]+	-	-	Pyridoxine	Others	Vitamin	65-23-6	3	-	176340	178190	202360	105470	109430	123020	89281	107610	72175	95619	86829	74087	102600	120720	111170	C00314	ko00750,ko01100,ko01240		196
pme0181	UPLC-MS/MS	170.09	124	169.085	C7H11N3O2	[M+H]+	-	-	3-Methyl-L-Histidine	Amino acids and derivatives	Amino acids and derivatives	368-16-1	3	-	57778	57012	61981	31939	37707	53777	115220	56268	59412	67030	31164	105270	35735	41861	38108	C01152	ko00340,ko01100		197
Zmzn000078	UPLC-MS/MS	168.99	78.96	169.998	C3H7O6P	[M-H]-	-	-	Dihydroxyacetone phosphate	Others	Saccharides and Alcohols	57-04-5	3	-	27704	15714	39557	18276	20941	37799	12230	10652	11235	4944.4	7617.3	12134	11425	9189.2	10910	C00111	ko00010,ko00040,ko00051,ko00052,ko00561,ko00562,ko00564,ko00640,ko00710,ko00760,ko01100,ko01110,ko01200,ko01230		198
Xmbp001692	UPLC-MS/MS	171.03	81.03	170.022	C7H6O5	[M+H]+	-	-	2,4,6-Trihydroxybenzoic acid	Phenolic acids	Phenolic acids	83-30-7	3	-	25354	31428	30017	20051	24064	27101	24008	29266	22798	28552	23068	31347	26106	25651	12947	--	--		199
Lmbn003524	UPLC-MS/MS	171.1	99.08	172.11	C9H16O3	[M-H]-	-	-	9-Oxononanoic acid	Organic acids	Organic acids	2553-17-5	3	-	10897	4341.4	5139.6	5805	7589.6	8148.6	10252	9025.1	5660	7647.6	8665.8	9377.1	8957.4	5442.7	5145.8	C16322	ko00592,ko01110		200
pme0253	UPLC-MS/MS	174.11	86	173.105	C8H15NO3	[M+H]+	-	-	N-Acetyl-L-leucine	Amino acids and derivatives	Amino acids and derivatives	1188-21-2	3	-	69565	34138	62516	45364	59083	81598	42360	53326	58671	30605	35883	65889	34702	55286	56271	C02710	--		201
pme3009	UPLC-MS/MS	175.02	99	174.016	C6H6O6	[M+H]+	-	-	Trans-Citridic acid	Organic acids	Organic acids	4023-65-8	2	-	239070	188060	295900	51908	42038	71587	727760	653890	632530	543090	706160	742100	253510	173640	198440	C02341	ko00660,ko01100		202
MA10039492	UPLC-MS/MS	173.01	71.03	174.016	C6H6O6	[M-H]-	-	-	Dehydroascorbic acid	Others	Vitamin	490-83-5	1	-	147720	143470	108220	106760	163530	116080	57170	57140	71621	53784	33156	48333	79612	96124	61713	C05422	ko00053,ko00480,ko01100		203
mws0242	UPLC-MS/MS	173.08	111	174.089	C8H14O4	[M-H]-	-	-	Suberic Acid	Organic acids	Organic acids	505-48-6	2	-	26956	28148	27258	37259	23799	37580	38680	23352	28874	30951	20211	27891	25963	35736	30736	C08278	--		204
MWSmce119	UPLC-MS/MS	175.11	70.06	174.112	C6H14N4O2	[M+H]+	-	-	L-Arginine	Amino acids and derivatives	Amino acids and derivatives	74-79-3	1	-	1605600	1151500	1167500	1688400	1259000	1429600	1214300	1527300	1406300	1774900	1988900	2179700	1633600	1568800	1437000	C00062	ko00220,ko00261,ko00330,ko00472,ko00970,ko01100,ko01110,ko01230,ko02010		205
mws4175	UPLC-MS/MS	175.02	85.03	176.032	C6H8O6	[M-H]-	-	-	D-Glucurono-6,3-lactone	Others	Saccharides and Alcohols	32449-92-6	3	-	36987	15499	12156	14780	13224	7538.5	27266	35010	29903	19868	29330	35726	19283	23732	12471	C02670	ko00053,ko01100		206
Hmfn000531	UPLC-MS/MS	175.02	87.01	176.032	C6H8O6	[M-H]-	-	-	L-Ascorbic acid (Vitamin C)	Others	Vitamin	50-81-7	3	-	127570	70843	77297	74786	70467	60008	366470	396810	292470	314190	248810	279590	121110	117280	138260	C00072	ko00053,ko00480,ko01100,ko01110,ko01240		207
pmb3101	UPLC-MS/MS	175.06	115	176.068	C7H12O5	[M-H]-	-	-	2-Isopropylmalic Acid	Organic acids	Organic acids	49601-06-1	1	-	14295000	13034000	13678000	14207000	15146000	15874000	8280200	8861500	9008500	7648800	7594600	7227700	10435000	10364000	10026000	C02504	ko00290,ko00620,ko01100,ko01110,ko01210,ko01230		208
pmb0774	UPLC-MS/MS	177.1	160.3	176.095	C10H12N2O	[M+H]+	-	-	N-Hydroxytryptamine*	Alkaloids	Plumerane	-	3	-	43565	36894	42409	50257	33613	37397	51848	44706	66774	102890	62757	51424	35973	37477	32367	C17203	ko00380,ko01100		209
pme2024	UPLC-MS/MS	177.1	160	176.095	C10H12N2O	[M+H]+	-	-	Serotonin*	Alkaloids	Plumerane	50-67-9	3	-	39748	38055	34099	37111	39136	30067	50764	44042	44519	90214	47636	45753	35131	44055	35639	C00780	ko00380,ko01100,ko01110		210
Zmdp000441	UPLC-MS/MS	178.05	88.04	177.046	C6H11NO3S	[M+H]+	-	-	3-(Allylsulphinyl)-L-alanine	Amino acids and derivatives	Amino acids and derivatives	17795-26-5	1	-	10461000	3987600	4070500	6325600	3379000	4772800	8370800	12262000	10521000	4631700	6505000	3680400	9411400	7057500	8949900	--	--		211
Zmdp000796	UPLC-MS/MS	178.05	88.04	177.046	C6H11NO3S	[M+H]+	-	-	cycloalliin	Amino acids and derivatives	Amino acids and derivatives	15042-85-0	1	-	19734500	17770000	21699000	24999000	22636000	25701000	26422000	27187000	42745000	15074000	16069000	15293000	22440000	20709000	18435000	--	--		212
mws0875	UPLC-MS/MS	179.05	76	178.041	C5H10N2O3S	[M+H]+	-	-	L-Cysteinyl-L-glycine	Amino acids and derivatives	Amino acids and derivatives	19246-18-5	3	-	164340	87750	76732	119900	62028	83921	172600	223320	226850	71178	148170	74500	186910	139680	196960	C01419	ko00480,ko01100		213
MWSmce220	UPLC-MS/MS	177.04	59.02	178.048	C6H10O6	[M-H]-	-	-	D-Glucono-1,5-lactone	Organic acids	Organic acids	90-80-2	3	-	25579	16082	14037	6908.5	5667.4	8039.5	74924	70861	48896	50581	84712	97994	39399	24672	34660	C00198	ko00030,ko01100,ko01110,ko01200		214
pmb2795	UPLC-MS/MS	177	145	178.063	C10H10O3	[M-H]-	-	-	4-Methoxycinnamic acid*	Phenolic acids	Phenolic acids	830-09-1	3	-	120920	115560	141420	125250	130550	152770	165040	158980	138800	117550	174360	196340	137000	147230	131770	--	--		215
mws1200	UPLC-MS/MS	177	145	178.063	C10H10O3	[M-H]-	-	-	Trans-4-Hydroxycinnamic Acid Methyl Ester	Phenolic acids	Phenolic acids	19367-38-5	1	-	161610	169230	196030	183820	179560	192770	230990	214770	188540	169040	237070	260540	153210	183560	181700	--	--		216
mws1195	UPLC-MS/MS	179.07	147.1	178.063	C10H10O3	[M+H]+	-	-	p-Coumaric acid methyl ester*	Phenolic acids	Phenolic acids	3943-97-3	3	-	18533	28671	28241	21875	20772	19638	23285	16671	19035	24344	21940	36508	29451	19958	26066	--	--		217
pmb0786	UPLC-MS/MS	180.09	163.06	179.079	C6H13NO5	[M+H]+	-	-	D-Glucosamine	Others	Saccharides and Alcohols	3416-24-8	3	-	984130	838080	788090	637390	581840	228430	888350	619500	799180	803230	679310	1010700	890780	606250	958310	C00329	ko00520,ko01100		218
mws2212	UPLC-MS/MS	179.03	135.05	180.042	C9H8O4	[M-H]-	-	-	Caffeic acid	Phenolic acids	Phenolic acids	331-39-5	3	-	67786	79272	78481	32531	29734	33166	69842	61312	35010	47696	14609	36340	31994	35154	52181	C01197	ko00940,ko01100,ko01110		219
MWSmce001	UPLC-MS/MS	181.05	107.05	180.042	C9H8O4	[M+H]+	-	-	5-Acetylsalicylic acid	Phenolic acids	Phenolic acids	13110-96-8	3	-	38345	29953	20406	14760	23731	21545	26246	13243	32120	18736	15270	26267	27213	29411	24033	--	--		220
mws4170	UPLC-MS/MS	179.06	59.01	180.063	C6H12O6	[M-H]-	-	-	D-Glucose*	Others	Saccharides and Alcohols	50-99-7	1	-	643730	487850	760270	503900	732860	622400	622970	536800	623470	508670	343150	465940	515700	502760	734690	C00031	ko00010,ko00030,ko00052,ko00500,ko00520,ko00524,ko00901,ko01100,ko01110,ko02010		221
Hmln000297	UPLC-MS/MS	179.05	59.01	180.063	C6H12O6	[M-H]-	-	-	Inositol*	Others	Saccharides and Alcohols	87-89-8	1	-	776360	612060	675270	495310	791750	677410	668780	788280	565510	517740	326600	423100	630910	586040	796670	C00137	ko00052,ko00053,ko00562,ko01100,ko01110,ko02010,ko04070		222
pmf0138	UPLC-MS/MS	179.06	59	180.063	C6H12O6	[M-H]-	-	-	D-Mannose*	Others	Saccharides and Alcohols	3458-28-4	1	-	771800	742890	762420	574300	871840	640530	791780	807420	628570	481270	202300	468690	625590	660190	742820	C00159	ko00051,ko00052,ko00520,ko01100,ko02010		223
pmf0139	UPLC-MS/MS	179.06	59	180.063	C6H12O6	[M-H]-	-	-	D-Galactose*	Others	Saccharides and Alcohols	59-23-4	1	-	825070	638760	793080	631210	825830	773230	769060	777570	736130	584440	432590	575160	692360	730020	813590	C00124	ko00052,ko01100		224
mws1164	UPLC-MS/MS	179.06	59.01	180.063	C6H12O6	[M-H]-	-	-	D-Fructose*	Others	Saccharides and Alcohols	57-48-7	1	-	801060	557380	776370	605540	748780	627690	649560	789900	863810	530280	339650	538490	629210	545090	752040	C05003	--		225
MWS2070	UPLC-MS/MS	179.07	92.03	180.079	C10H12O3	[M-H]-	-	-	Propyl 4-hydroxybenzoate	Phenolic acids	Phenolic acids	94-13-3	3	-	33479	29179	21097	33643	21596	36427	20181	22667	32819	29367	25503	19900	27540	19353	25187	--	--		226
mws0093	UPLC-MS/MS	179.07	146	180.079	C10H12O3	[M-H]-	-	-	Coniferyl alcohol	Phenolic acids	Phenolic acids	458-35-5	3	-	13187	11305	18621	12590	13254	15116	16388	12007	11972	10681	8830.2	7588.5	10771	10708	12560	C00590	ko00940,ko00998,ko01100,ko01110		227
Hmcp009963	UPLC-MS/MS	180.14	123.07	180.138	C11H18NO+	[M]+	-	-	Candicine	Alkaloids	Phenolamine	6656-13-9	1	-	1192000	1100500	1189300	1142000	1441200	1199300	1609500	1517000	1637700	1849800	1648500	1585100	1078900	1091200	1139600	C10575	--		228
mws0250	UPLC-MS/MS	182.08	136.1	181.074	C9H11NO3	[M+H]+	-	-	L-Tyrosine	Amino acids and derivatives	Amino acids and derivatives	60-18-4	1	-	9985000	9698200	10096000	11571000	10426000	9024400	5692700	6600500	7061400	10594000	11941000	13801000	8154800	9242500	7365400	C00082	ko00130,ko00261,ko00350,ko00360,ko00400,ko00460,ko00730,ko00940,ko00950,ko00965,ko00966,ko00970,ko00998,ko01100,ko01110,ko01210,ko01230,ko01240		229
MWStz070	UPLC-MS/MS	182.08	91.05	181.074	C9H11NO3	[M+H]+	-	-	N-(2-Hydroxy-4-methoxyphenyl)acetamide	Alkaloids	Phenolamine	58469-06-0	1	-	6037600	5979200	6323100	6565300	6011300	6168500	4058700	4445300	4241100	7107900	7328100	8109900	4624200	5454700	4715800	--	--		230
Zmsp000878	UPLC-MS/MS	182.08	136.08	181.074	C9H11NO3	[M+H]+	-	-	4-Hydroxy-5-(2-oxo-1-pyrrolidinyl)benzoic acid	Alkaloids	Pyrrole alkaloids	-	1	-	2700300	2469000	2767600	3074700	2437500	2636500	1893600	1918800	2034200	3135800	3231300	3769900	2071700	2396300	2160500	--	--		231
mws1350	UPLC-MS/MS	181.05	151	182.058	C9H10O4	[M-H]-	-	-	Syringaldehyde; 4-Hydroxy-3,5-Dimethoxybenzaldehyde	Phenolic acids	Phenolic acids	134-96-3	2	-	5817	12885	8429.5	9083	14164	19479	48650	24832	16644	12680	7230.8	15370	14276	13294	5190.8	--	--		232
MWSmce587	UPLC-MS/MS	183.06	165.06	182.058	C9H10O4	[M+H]+	-	-	2,6-Dimethoxybenzoic acid	Phenolic acids	Phenolic acids	1466-76-8	3	-	24747	21705	31850	24153	41340	10967	22726	27533	19541	19067	26844	19442	24660	20327	10993	--	--		233
MWSslk235	UPLC-MS/MS	181.07	59.01	182.079	C6H14O6	[M-H]-	-	-	Allitol	Others	Saccharides and Alcohols	488-44-8	3	-	64576	65338	70180	65444	71214	50820	72682	67129	59878	43125	49869	55182	43772	64662	51971	--	--		234
pme2596	UPLC-MS/MS	184.06	148	183.053	C8H9NO4	[M+H]+	-	-	4-Pyridoxic acid	Others	Vitamin	82-82-6	3	-	25113	22008	24004	27495	29825	32604	22514	30233	20655	23780	32538	24973	24021	23022	22983	C00847	ko00750,ko01100		235
pmb1754	UPLC-MS/MS	184	125	184.073	C5H15NO4P+	[M]+	-	-	O-Phosphocholine	Alkaloids	Alkaloids	107-73-3	3	-	134340	103930	118590	150290	156970	136700	154490	192000	232190	130200	145830	149930	141300	111020	171080	C00588	ko00564,ko01100		236
MWS1816	UPLC-MS/MS	183.14	183.14	184.146	C11H20O2	[M-H]-	-	-	10-Undecenoic acid	Lipids	Free fatty acids	112-38-9	3	-	11716	9032.2	9751.2	9990.5	9815.5	11038	10468	9505.8	10128	11753	12067	9920	9623.1	10981	9778.7	C13910	--		237
Zmgn000447	UPLC-MS/MS	184.98	78.96	185.993	C3H7O7P	[M-H]-	-	-	3-Phospho-D-glyceric acid	Others	Saccharides and Alcohols	820-11-1	3	-	53078	27950	57251	93664	76136	77735	29609	26196	29206	39264	28382	39989	56925	37877	39459	C00197	ko00010,ko00030,ko00260,ko00270,ko00561,ko00630,ko00710,ko01100,ko01110,ko01200,ko01230,ko01240		238
mws0752	UPLC-MS/MS	185.15	185.16	186.162	C11H22O2	[M-H]-	-	-	Undecylic Acid	Lipids	Free fatty acids	112-37-8	1	-	322040	308950	318790	329690	338390	341430	323110	358620	341060	384660	351420	343490	266990	285110	310120	C17715	--		239
Hmgp002327	UPLC-MS/MS	188.07	118.06	187.063	C11H9O2N	[M+H]+	-	-	3-amino-2-naphthoic acid	Alkaloids	Alkaloids	-	1	-	3440400	2650200	3661500	2802700	2071800	2574200	2122700	2808400	2334600	3533600	3824800	3134500	2384100	2681100	2429500	--	--		240
Hmmp001310	UPLC-MS/MS	188.07	118.07	187.063	C11H9NO2	[M+H]+	-	-	3-Indoleacrylic acid	Alkaloids	Plumerane	1204-06-4	1	-	7856900	6780700	8521400	6315100	4844600	6460900	4732100	6236800	4817100	6785800	9016500	7983600	5729800	6136300	4848800	C21283	--		241
pmn001492	UPLC-MS/MS	187.1	123.1	188.041	C11H8O3	[M-H]-	-	-	Ayapin	Lignans and Coumarins	Coumarins	494-56-4	3	-	20112	25651	30600	30593	28517	28359	28420	24988	20726	30603	25289	21562	18915	21351	20409	C18078	--		242
mws0237	UPLC-MS/MS	187.1	125	188.105	C9H16O4	[M-H]-	-	-	Azelaic acid	Organic acids	Organic acids	123-99-9	1	-	686870	531390	468120	548550	557400	648870	503870	584400	518980	657130	548370	500670	462640	532290	599710	C08261	--		243
mws5041	UPLC-MS/MS	189.12	86.1	188.116	C8H16N2O3	[M+H]+	-	-	L-Glycyl-L-isoleucine*	Amino acids and derivatives	Amino acids and derivatives	19461-38-2	3	-	464530	366780	483090	246760	261140	306210	318530	395410	326200	219520	224850	232840	277300	247860	253660	--	--		244
pme0122	UPLC-MS/MS	189.12	126	188.116	C8H16N2O3	[M+H]+	-	-	N6-Acetyl-L-lysine	Amino acids and derivatives	Amino acids and derivatives	692-04-6	3	-	100430	108230	110650	96947	78500	68902	77181	90445	108560	95952	135220	106660	126940	108800	125930	C02727	ko00310,ko01100		245
mws0736	UPLC-MS/MS	189.12	86	188.116	C8H16N2O3	[M+H]+	-	-	N-Glycyl-L-leucine*	Amino acids and derivatives	Amino acids and derivatives	869-19-2	3	-	341030	312610	368100	211880	202780	243480	265530	338470	240640	188490	206420	177920	211330	201230	225980	C02155	--		246
pme3388	UPLC-MS/MS	189.13	144	188.127	C7H16N4O2	[M+H]+	-	-	Homoarginine	Amino acids and derivatives	Amino acids and derivatives	156-86-5	3	-	25515	8032.4	28900	23790	22799	19563	11952	21673	19714	9041.9	10233	7559.3	12610	12636	22579	C01924	--		247
Zmjp000182	UPLC-MS/MS	189.13	70.07	188.127	C7H16N4O2	[M+H]+	-	-	N-Monomethyl-L-arginine	Amino acids and derivatives	Amino acids and derivatives	17035-90-4	3	-	200220	148390	234680	133900	200490	185350	161880	163500	194290	106070	145460	120520	193400	97515	230270	C03884	--		248
Zmdp000292	UPLC-MS/MS	189.14	70.07	188.127	C7H16N4O2	[M+H]+	-	-	Arginine methyl ester	Amino acids and derivatives	Amino acids and derivatives	-	3	-	163810	85676	277530	158620	198850	158790	184570	143240	114850	111390	140820	110750	182840	122110	128720	--	--		249
Zmzp000145	UPLC-MS/MS	189.16	84.08	188.152	C9H20N2O2	[M+H]+	-	-	Trimethyllysine	Amino acids and derivatives	Amino acids and derivatives	23284-33-5	3	-	1847500	1592800	1611900	1356900	1555900	1716800	1242500	1169700	974760	1337500	1470300	1821300	1413000	1098800	1505200	C03793	ko00310,ko01100		250
pme0075	UPLC-MS/MS	188.06	128	189.064	C7H11NO5	[M-H]-	-	-	N-Acetyl-L-glutamic acid	Amino acids and derivatives	Amino acids and derivatives	1188-37-0	3	-	58524	57758	46588	48787	65383	60064	172150	143480	116250	73680	61001	83769	53383	70867	58563	C00624	ko00220,ko01100,ko01110,ko01210,ko01230		251
MWSslk140	UPLC-MS/MS	192.07	56.05	191.062	C7H13NO3S	[M+H]+	-	-	N-Acetyl-L-Methionine	Amino acids and derivatives	Amino acids and derivatives	65-82-7	3	-	63358	55086	44168	53540	44352	56274	39243	40728	56643	31735	46164	30759	32386	25327	28561	C02712	--		252
Zmyn000453	UPLC-MS/MS	191.02	111.01	192.027	C6H8O7	[M-H]-	-	-	Isocitric Acid	Organic acids	Organic acids	320-77-4	1	-	17011000	17226000	18362000	18712000	18854000	20605000	13290000	11880000	13304000	13640000	15090000	11990000	14966000	15847000	14716000	C00311	ko00020,ko00630,ko01100,ko01110,ko01200,ko01210,ko01230,ko01240		253
mws0281	UPLC-MS/MS	191.02	111.01	192.027	C6H8O7	[M-H]-	-	-	Citric Acid	Organic acids	Organic acids	77-92-9	1	-	3799600	4759800	4458000	3789800	4184100	5569600	3261000	2178600	3387200	2736800	2822500	2681600	3564700	3763900	5926700	C00158	ko00020,ko00250,ko00630,ko01100,ko01110,ko01200,ko01210,ko01230,ko01240		254
Cmpp003619	UPLC-MS/MS	193.05	105.07	192.042	C10H8O4	[M+H]+	-	-	6,7-Dihydroxy-4-methylcoumarin	Lignans and Coumarins	Coumarins	529-84-0	2	-	77160	68336	55073	67803	33161	51838	61766	75578	27512	47817	76477	81735	74002	42971	48387	--	--		255
mws0277	UPLC-MS/MS	191.06	85	192.063	C7H12O6	[M-H]-	-	-	Quinic Acid	Organic acids	Organic acids	77-95-2	2	-	6344400	6578600	7936900	7197100	6327500	10212000	4327200	4266600	5308000	4964300	7085400	4999600	6576100	6442000	6409600	C00296	ko00400,ko01100		256
mws1189	UPLC-MS/MS	193.04	72.8	194.033	C6H10O7	[M-H]-	-	-	D-Galacturonic acid*	Others	Saccharides and Alcohols	685-73-4	3	-	26294	26149	21019	36379	41348	31385	26785	15176	24570	8193.8	11640	18718	30305	32379	22781	C00333	ko00040,ko00053,ko00520,ko01100,ko01240,ko02010		257
pme3705	UPLC-MS/MS	193.04	73	194.043	C6H10O7	[M-H]-	-	-	D-Glucoronic acid*	Others	Saccharides and Alcohols	6556-12-3	3	-	46465	37191	40241	32628	36582	44473	24431	30153	20074	12072	12002	12847	45383	46682	32114	C00191	ko00040,ko00053,ko00520,ko00562,ko01100,ko01240		258
pme0422	UPLC-MS/MS	193.06	134	194.058	C10H10O4	[M-H]-	-	-	Isoferulic Acid*	Phenolic acids	Phenolic acids	25522-33-2	1	-	804890	667040	784010	273500	450100	507520	659580	644120	894710	413320	412380	379720	442340	519660	481270	C10470	--		259
MWSslk097	UPLC-MS/MS	195.06	163.04	194.058	C10H10O4	[M+H]+	-	-	Dimethyl phthalate	Phenolic acids	Phenolic acids	131-11-3	3	-	850380	1051200	919720	1209500	1086700	1053000	1205900	1117500	1003700	1140700	1389600	1570800	941230	919380	947930	C11233	--		260
Lmdn003756	UPLC-MS/MS	193.05	135.05	194.058	C10H10O4	[M-H]-	-	-	Methyl caffeate	Phenolic acids	Phenolic acids	3843-74-1	3	-	5408.2	4114.3	5316	6489	9316.5	6416.9	6678.3	2397.8	2750.3	4434.5	8039.1	7237.1	4530.4	3900.2	5328.7	C10477	--		261
MWSmce632	UPLC-MS/MS	195.06	93.03	194.058	C10H10O4	[M+H]+	-	-	Vanillin acetate	Phenolic acids	Phenolic acids	881-68-5	3	-	21126	14336	18985	21806	14897	24249	8338.1	11831	10911	19887	22188	17631	10696	14984	14205	--	--		262
mws0014	UPLC-MS/MS	193.05	134.01	194.058	C10H10O4	[M-H]-	-	-	Ferulic acid*	Phenolic acids	Phenolic acids	537-98-4	1	-	1029900	1114500	930050	396830	515520	554540	847710	773930	651270	422760	517700	434680	554830	646190	569180	C01494	ko00940,ko01100,ko01110		263
Lmrj002244	UPLC-MS/MS	195.11	70.06	194.106	C10H14N2O2	[M+H]+	-	-	Cyclo(Pro-Pro)	Amino acids and derivatives	Amino acids and derivatives	6708-06-1	2	-	199330	229040	411350	142660	182760	640120	157420	205470	136600	88800	99459	119070	200750	197020	213940	--	--		264
MWS1771	UPLC-MS/MS	196.1	91.05	195.09	C10H13NO3	[M+H]+	-	-	L-Tyrosine methyl ester	Amino acids and derivatives	Amino acids and derivatives	1080-06-4	3	-	49920	33298	45720	44010	37406	36303	28988	32425	35099	24396	40173	31134	41256	27710	17700	C03404	--		265
pme0534	UPLC-MS/MS	195.05	74.9	196.058	C6H12O7	[M-H]-	-	-	Gluconic acid	Others	Saccharides and Alcohols	526-95-4	1	-	475300	546320	730820	816270	557720	713250	369950	416780	260220	404300	374000	416330	570140	734940	683540	C00257	ko00030,ko01100,ko01110,ko01200		266
Lmlp002205	UPLC-MS/MS	197.12	161.1	196.109	C11H16O3	[M+H]+	-	-	Isololiolide	Terpenoids	Terpene	38274-00-9	3	-	112000	109430	139110	148990	115690	106030	211400	197470	244000	203820	212700	219450	137830	102530	112240	--	--		267
pmb2497	UPLC-MS/MS	197	153	198.053	C9H10O5	[M-H]-	-	-	4-Hydroxy-3-methoxymandelate	Phenolic acids	Phenolic acids	55-10-7	3	-	9502.9	5598.4	8532	9500.6	4968.1	11517	11347	14138	14281	16620	15614	23282	15988	7803.8	10599	C05584	ko00350,ko01100		268
Zmzn000079	UPLC-MS/MS	199	78.96	200.009	C4H9O7P	[M-H]-	-	-	D-Erythrose-4-phosphate	Others	Saccharides and Alcohols	585-18-2	3	-	51941	29193	49209	31336	45805	41143	33276	32205	23141	27305	25785	22475	30649	30100	25501	C00279	ko00030,ko00400,ko00710,ko00750,ko00998,ko01100,ko01110,ko01200,ko01230,ko01240		269
pmb2640	UPLC-MS/MS	199.17	199.17	200.178	C12H24O2	[M-H]-	-	-	Dodecanoic acid (Lauric acid)	Lipids	Free fatty acids	143-07-7	1	-	987440	1158900	1179800	1362800	1524900	1374200	1396500	1451700	1226700	1618400	1984100	1707400	1079900	1160300	1195900	C02679	ko00061,ko01100,ko01110		270
MWS1844	UPLC-MS/MS	203.14	129.07	202.136	C14H18O	[M+H]+	-	-	2-Pentyl-3-phenyl-2-propenal	Others	Others	122-40-7	3	-	7018.7	2554.6	5316.4	3500.7	4228.1	5414.3	3603.6	4641.1	3827.3	5099.1	5186.4	6674.8	4082.4	3187.3	2549.4	C12288	--		271
NK10251888	UPLC-MS/MS	203.15	70.07	202.143	C8H18N4O2	[M+H]+	-	-	NG,NG-Dimethyl-L-arginine	Amino acids and derivatives	Amino acids and derivatives	30315-93-6	3	-	266190	268530	289550	325300	287930	237260	220260	240830	262640	203390	303960	308000	242400	273350	261190	C03626	--		272
mws0018	UPLC-MS/MS	203.22	83	202.216	C10H26N4	[M+H]+	-	-	Spermine	Alkaloids	Alkaloids	71-44-3	3	-	25185000	24953000	23546000	25701000	25769000	24920000	22332000	22543000	20798000	22195000	23930000	21775000	26723000	24794000	24891000	C00750	ko00330,ko00410,ko00480,ko00770,ko01100,ko01240		273
Zmbp002538	UPLC-MS/MS	205.1	146.06	204.09	C11H12N2O2	[M+H]+	-	-	1-Methoxy-indole-3-acetamide	Alkaloids	Plumerane	-	1	-	18804000	18148000	23083000	18442000	13140000	16653000	14175000	14869000	13472000	22615000	22309000	20249000	16666000	13804000	15447000	--	--		274
mws0282	UPLC-MS/MS	203.08	116.05	204.09	C11H12N2O2	[M-H]-	-	-	L-Tryptophan	Amino acids and derivatives	Amino acids and derivatives	73-22-3	1	-	2660000	2793100	3798100	2572000	2191000	2470100	2524000	2493600	1983600	3973600	3550800	3406800	2221500	2672000	2458200	C00078	ko00260,ko00380,ko00400,ko00901,ko00966,ko00970,ko00998,ko01100,ko01110,ko01210,ko01230,ko01240		275
pmb0818	UPLC-MS/MS	206.1	147.5	205.074	C11H11NO3	[M+H]+	-	-	Methoxyindoleacetic acid	Alkaloids	Plumerane	3471-31-6	3	-	69056	60431	92091	86262	59957	68713	84502	82039	75146	95744	101610	108630	65090	53866	67976	C05660	ko00380		276
pme1261	UPLC-MS/MS	206.14	76	205.131	C9H19NO4	[M+H]+	-	-	D-Panthenol	Others	Saccharides and Alcohols	81-13-0	3	-	16184	5602.8	10640	12861	8504.4	13623	69978	63845	44761	36037	19186	24442	7325.2	7318.8	13552	C05944	ko00770		277
mws4173	UPLC-MS/MS	207.07	192.04	206.058	C11H10O4	[M+H]+	-	-	5,7-Dimethoxycoumarin (Limettin)(Citropten)	Lignans and Coumarins	Coumarins	487-06-9	2	-	44146	28334	36823	42279	29900	51878	48020	33697	36822	56345	53784	53247	33232	34995	34118	--	--		278
pmb1587	UPLC-MS/MS	207.14	165.2	206.131	C13H18O2	[M+H]+	-	-	4-Hydroxy-3,5-diisopropylbenzaldehyde	Phenolic acids	Phenolic acids	10537-86-7	3	-	22888	11456	16110	11291	14848	16859	21192	25247	24777	25479	28180	24633	15624	21762	16996	--	--		279
Lmln010063	UPLC-MS/MS	205.16	189.13	206.167	C14H22O	[M-H]-	-	-	2,6-Di-tert-butylphenol*	Phenolic acids	Phenolic acids	128-39-2	1	-	204670	115520	181480	158480	178840	176680	160430	134390	190350	192750	173800	171480	112270	133750	124120	--	--		280
Lmbn013410	UPLC-MS/MS	205.16	189.13	206.167	C14H22O	[M-H]-	-	-	2,4-Di-Tert-Butylphenol*	Phenolic acids	Phenolic acids	96-76-4	1	-	152490	97902	144010	129880	150290	148080	137120	118490	161240	175690	151680	154540	100750	114910	121890	--	--		281
MWS1877	UPLC-MS/MS	205.16	133.06	206.167	C14H22O	[M-H]-	-	-	4-tert-Octylphenol	Phenolic acids	Phenolic acids	140-66-9	2	-	5330.6	6550.2	5374.3	4388.9	5691.9	7438.4	6833.1	4647.1	5266.8	5499.7	4121	4536.8	6282.2	4703.2	2712.8	C14205	--		282
Zmdp000976	UPLC-MS/MS	208.06	119.02	207.057	C7H13NO4S	[M+H]+	-	-	S-(2-Carboxypropyl)cysteine	Amino acids and derivatives	Amino acids and derivatives	-	2	-	710260	870670	620480	487650	698870	583320	1712800	1458700	1611800	1062500	681910	894330	839030	1071200	714700	--	--		283
MWSslk120	UPLC-MS/MS	208.1	120.08	207.09	C11H13NO3	[M+H]+	-	-	N-Acetyl-DL-phenylalanine	Amino acids and derivatives	Amino acids and derivatives	2901-75-9	3	-	96627	63483	74828	46100	69032	73166	35558	55012	25233	49190	37738	50088	55548	68818	49320	--	--		284
MWSmce644	UPLC-MS/MS	209.08	93.03	208.074	C11H12O4	[M+H]+	-	-	4-Acetoxy-3-Ethoxybenzaldehyde	Others	Others	72207-94-4	3	-	11899	7896.6	7905.2	7401.2	5497.3	12088	5442.3	8355.7	5339.5	9369.3	6709.6	4352.8	3647.3	3055.6	6281.7	--	--		285
pmb2620	UPLC-MS/MS	207.07	133.1	208.074	C11H12O4	[M-H]-	-	-	3,4-Dimethoxycinnamic acid	Phenolic acids	Phenolic acids	14737-89-4	3	-	209760	198220	201740	196840	228370	235280	249560	193580	191110	236680	248480	288650	205960	208330	212410	--	--		286
MWSmce083	UPLC-MS/MS	207.07	133.03	208.074	C11H12O4	[M-H]-	-	-	Ferulic acid methyl ester	Phenolic acids	Phenolic acids	2309-07-1	3	-	308310	298740	335910	330210	336750	432190	371760	317720	290810	388980	389440	440540	318650	318750	340630	--	--		287
Zmyn000108	UPLC-MS/MS	209.03	85.03	210.038	C6H10O8	[M-H]-	-	-	D-Saccharic acid*	Others	Saccharides and Alcohols	87-73-0	1	-	1286600	1029500	1142600	1463800	1933300	2214800	352740	256460	307380	215990	244910	169260	677210	705240	675390	C00818	ko00053,ko01100		288
Zmpn000199	UPLC-MS/MS	209.03	85.03	210.038	C6H10O8	[M-H]-	-	-	D-Galactaric acid*	Others	Saccharides and Alcohols	526-99-8	1	-	1330600	928630	1238500	1667400	1630300	2695000	410660	282370	294750	235890	284840	193280	799040	783510	650570	C00879	ko00053,ko01100		289
Hmcn000192	UPLC-MS/MS	209.07	59.01	210.073	C7H14O7	[M-H]-	-	-	Sedoheptulose	Others	Saccharides and Alcohols	3019-74-7	2	-	322800	324740	414550	689640	540560	708640	115520	129900	168990	128590	131110	83301	295250	314670	267610	C02076	ko00710,ko01100		290
pme1654	UPLC-MS/MS	209.12	59.02	210.126	C12H18O3	[M-H]-	-	-	Jasmonic acid	Organic acids	Organic acids	77026-92-7	3	-	2611800	2025700	2284600	1775400	1904600	2238200	1565000	1836300	1603800	1871100	1537700	1372100	1577000	1597300	1607500	C08491	ko00592,ko01100,ko01110,ko04075		291
Hmlp008487	UPLC-MS/MS	211.17	81.07	210.161	C13H22O2	[M+H]+	-	-	Blumenol C	Terpenoids	Terpene	36151-02-7	3	-	140490	125400	113370	130930	67652	120090	111590	106750	111500	120790	117230	112840	117380	87351	122230	--	--		292
pmb2507	UPLC-MS/MS	213.1	97	214.024	C5H11O7P	[M-H]-	-	-	2-Deoxyribose-1-phosphate	Nucleotides and derivatives	Nucleotides and derivatives	17210-42-3	3	-	25493	18478	39996	28518	23340	25738	7983.9	8644.4	8298.2	4106.2	13564	7469.5	16986	28916	43812	C00672	ko00030,ko00240,ko01100		293
pmb2873	UPLC-MS/MS	214.1	134	215.095	C13H13NO2	[M-H]-	-	-	3-(2-Naphthyl)-L-alanine	Amino acids and derivatives	Amino acids and derivatives	58438-03-2	3	-	25323	6777.5	31676	36436	33910	43909	28305	30698	39597	66123	39060	22284	31497	23058	32710	--	--		294
pme0170	UPLC-MS/MS	217.13	158	216.122	C8H16N4O3	[M+H]+	-	-	N-Acetyl-L-Arginine	Amino acids and derivatives	Amino acids and derivatives	155-84-0	3	-	60686	51759	64308	55052	72707	66369	81993	65377	100000	68819	62187	67217	47950	52968	55950	--	--		295
MWS1900	UPLC-MS/MS	215.13	153.13	216.136	C11H20O4	[M-H]-	-	-	Undecanedioic acid	Lipids	Free fatty acids	1852-04-6	3	-	25713	31063	29218	31471	28824	32974	32861	38230	22364	30868	33689	26005	23537	27011	29432	--	--		296
MWSmce257	UPLC-MS/MS	218.11	88.04	219.111	C9H17NO5	[M-H]-	-	-	D-Pantothenic Acid	Others	Vitamin	79-83-4	2	-	1180600	1165100	1222900	1058600	1279600	1268800	1233400	1172600	1103600	995740	1071600	1069100	947870	1038500	1082700	C00864	ko00410,ko00770,ko01100,ko01110,ko01240		297
pme1228	UPLC-MS/MS	221.09	204	220.085	C11H12N2O3	[M+H]+	-	-	5-Hydroxy-L-tryptophan	Amino acids and derivatives	Amino acids and derivatives	56-69-9	3	-	30927	24627	37778	37466	27809	28534	17763	19085	13100	23681	28054	29025	17427	17255	27087	C00643	ko00380,ko01100		298
Hmyp002656	UPLC-MS/MS	222.08	130.06	221.068	C11H11NO4	[M+H]+	-	-	Methyl dioxindole-3-acetate	Alkaloids	Plumerane	57061-18-4	2	-	193590	192590	240790	304970	164550	309800	394820	260640	348680	365450	393670	485470	226090	210600	167060	--	--		299
mws4174	UPLC-MS/MS	222.1	138	221.09	C8H15NO6	[M+H]+	-	-	N-Acetyl-D-mannosamine	Others	Saccharides and Alcohols	7772-94-3	3	-	9079	5640.6	11782	12463	5131	11105	8357	22420	18307	11688	36963	24791	12112	15912	13838	C00645	ko00520,ko01100		300
pme2755	UPLC-MS/MS	222	144	221.09	C8H15NO6	[M+H]+	-	-	N-Acetyl-D-glucosamine	Others	Saccharides and Alcohols	7512-17-6	3	-	773360	849770	911520	899180	798400	856600	734830	849730	762950	768330	705940	803640	850330	853210	827380	C00140	ko00520,ko01100,ko02010		301
mws2608	UPLC-MS/MS	222.1	84.05	221.09	C8H15NO6	[M+H]+	-	-	N-Acetyl-D-galactosamine	Others	Saccharides and Alcohols	1811-31-0	3	-	13487	15826	15362	17010	12320	16940	26676	55405	53110	19228	23220	16783	32578	20383	30254	C01132	ko00052,ko01100		302
mws5042	UPLC-MS/MS	223.11	120.09	222.1	C11H14N2O3	[M+H]+	-	-	L-Glycyl-L-phenylalanine	Amino acids and derivatives	Amino acids and derivatives	721-66-4	3	-	458930	336790	400730	295200	332970	343920	352650	383880	332830	266320	306690	264120	317370	255230	269680	--	--		303
MWS4296	UPLC-MS/MS	223.11	120.08	222.1	C11H14N2O3	[M+H]+	-	-	Glycylphenylalanine	Amino acids and derivatives	Amino acids and derivatives	3321-03-7	3	-	400900	338650	441500	317780	327050	354660	290220	350210	360550	251190	280030	229880	261980	234620	241470	--	--		304
mws0520	UPLC-MS/MS	224.09	136	223.084	C11H13NO4	[M+H]+	-	-	N-Acetyl-L-tyrosine	Amino acids and derivatives	Amino acids and derivatives	537-55-3	3	-	93712	78000	78086	134650	130760	105310	72103	59847	73633	72680	88761	65969	77834	76294	89689	--	--		305
mws1429	UPLC-MS/MS	223.13	161	224.141	C13H20O3	[M-H]-	-	-	Vomifoliol	Terpenoids	Monoterpenoids	189351-15-3	2	-	3082100	2757500	3275300	4135000	4182600	4431000	4734400	4364100	4004300	3471000	3695600	3670500	2750500	2781500	2584100	C04166	--		306
Cmsp002787	UPLC-MS/MS	227.09	181.05	226.084	C11H14O5	[M+H]+	-	-	3,4'-Dihydroxy-3',5'-dimethoxypropiophenone	Phenolic acids	Phenolic acids	136196-47-9	2	-	49944	59020	61832	55997	48799	74254	33542	34434	36037	46262	60344	85852	59446	51862	46728	--	--		307
Lmdp002381	UPLC-MS/MS	227.09	149.06	226.084	C11H14O5	[M+H]+	-	-	Genipin	Terpenoids	Monoterpenoids	6902-77-8	2	-	195070	213940	241860	317820	208150	326900	310420	262860	218380	477210	529550	633770	330270	281440	266680	C09780	--		308
pme1194	UPLC-MS/MS	228.1	112	227.091	C9H13N3O4	[M+H]+	-	-	2'-Deoxycytidine	Nucleotides and derivatives	Nucleotides and derivatives	951-77-9	3	-	19028	15453	16505	21126	25178	19174	20415	26691	22628	15104	14022	20963	18781	23500	12698	C00881	ko00240,ko01100,ko02010		309
Zmjn003398	UPLC-MS/MS	227.13	183.14	228.136	C12H20O4	[M-H]-	-	-	2-Dodecenedioic acid	Lipids	Free fatty acids	6402-36-4	2	-	4270.9	6957.1	6659.7	7970.7	6372.6	8272.7	9314.5	10139	7740.2	5863.2	8318.9	7242.4	7473.9	5704.9	6180.9	C16308	ko00592,ko01110		310
Lmhp001461	UPLC-MS/MS	229.15	70.07	228.147	C11H20N2O3	[M+H]+	-	-	L-Prolyl-L-Leucine	Amino acids and derivatives	Amino acids and derivatives	52899-07-7	1	-	200560	175370	171120	99611	190980	166580	172610	179900	165310	181330	205430	146650	184430	203960	176340	--	--		311
mws0119	UPLC-MS/MS	227.2	227.2	228.209	C14H28O2	[M-H]-	-	-	Myristic Acid	Lipids	Free fatty acids	544-63-8	1	-	7935700	4569300	5887000	5918200	5630200	6762700	5651900	6079200	7559200	7819100	6288900	5243000	5157700	5459000	5689400	C06424	ko00061,ko01100		312
pma6455	UPLC-MS/MS	229.01	96.97	230.02	C5H11O8P	[M-H]-	-	-	Ribulose-5-phosphate	Others	Saccharides and Alcohols	4300-28-1	3	-	41140	57689	51375	86824	74130	71879	42682	32115	43020	15740	25398	38175	73944	64292	79938	C00117	ko00030,ko00230,ko00440,ko00710,ko00750,ko01100,ko01110,ko01200,ko01230,ko01240		313
Lmhp001670	UPLC-MS/MS	231.16	72.08	230.163	C11H22N2O3	[M+H]+	-	-	L-Valyl-L-Leucine	Amino acids and derivatives	Amino acids and derivatives	3989-97-7	2	-	850490	652000	793740	330690	379050	440940	427270	555900	375550	289690	306200	227900	431570	395080	391580	--	--		314
pmb0490	UPLC-MS/MS	235.14	147.04	234.137	C13H18N2O2	[M+H]+	-	-	p-Coumaroylputrescine	Alkaloids	Phenolamine	34136-53-3	3	-	99633	127180	126270	40254	53750	44343	66689	78485	89047	105360	52509	89360	46285	61941	85998	C18326	ko00330,ko01100		315
mws4176	UPLC-MS/MS	237.12	120.09	236.116	C12H16N2O3	[M+H]+	-	-	L-Alanyl-L-Phenylalanine	Amino acids and derivatives	Amino acids and derivatives	3061-90-3	3	-	109860	78478	98531	53720	47312	76036	79342	107720	68212	61082	54505	34360	65069	61015	74789	--	--		316
Jmbn003202	UPLC-MS/MS	235.12	59.01	236.126	C10H20O6	[M-H]-	-	-	Butyl Beta-D-Fructopyranoside	Others	Others	67884-27-9	2	-	25384	31390	30056	25507	36801	29808	58390	56946	42176	57841	71408	80166	30476	45186	44564	--	--		317
Lmhn003240	UPLC-MS/MS	237.04	121.03	238.048	C11H10O6	[M-H]-	-	-	Benzoylmalic acid	Phenolic acids	Phenolic acids	22138-51-8	2	-	281400	364210	406390	302230	232720	260670	701500	605820	595570	580680	762110	759250	339960	350590	424520	--	--		318
pme3137	UPLC-MS/MS	239.07	165	238.063	C15H10O3	[M+H]+	-	-	3-Hydroxyflavone	Flavonoids	Flavonols	577-85-5	3	-	5274.1	7668.2	7088.3	9794.5	7531.4	10692	5695.4	4172.5	9610.5	11045	11385	6995.6	5675	7566.1	8524.6	C20871	--		319
Lmyn000160	UPLC-MS/MS	237.06	87.01	238.069	C8H14O8	[M-H]-	-	-	Mucic acid Dimethyl Ester	Phenolic acids	Phenolic acids	-	2	-	349970	396490	344320	406200	366830	344160	224110	248640	209680	240820	245180	240930	390330	381930	286760	--	--		320
pmn001669	UPLC-MS/MS	237.08	147	238.084	C12H14O5	[M-H]-	-	-	Methyl sinapate	Phenolic acids	Phenolic acids	20733-94-2	3	-	8522.7	8780.7	10310	10590	9678.6	10768	6501.1	5597.4	6817.4	9871.5	10641	11596	7928.1	10064	9261.7	--	--		321
mws0221	UPLC-MS/MS	241.03	152	240.024	C6H12N2O4S2	[M+H]+	-	-	L-Cystine	Amino acids and derivatives	Amino acids and derivatives	56-89-3	3	-	34937	35391	37728	20922	22750	27855	23677	29357	18001	36311	33515	28199	33428	25675	26890	C00491	ko00270,ko01100,ko02010		322
MWS0552	UPLC-MS/MS	239.2	223.03	240.209	C15H28O2	[M-H]-	-	-	Cis-10-Pentadecenoic Acid(C15: 1)	Lipids	Free fatty acids	84743-29-3	2	-	213540	254710	274360	252700	294560	230490	243770	302690	239380	258720	252670	246730	217760	214840	211750	--	--		323
pme2827	UPLC-MS/MS	239	223	240.245	C16H32O	[M-H]-	-	-	Palmitaldehyde	Lipids	Free fatty acids	629-80-1	3	-	3466900	2236800	3085500	3456300	3607800	3925600	3483900	3212200	3251800	3412800	3163600	3136600	1626200	1612600	1723600	C00517	ko00071		324
MWS2910	UPLC-MS/MS	242.11	126.07	241.106	C10H15N3O4	[M+H]+	-	-	5-Methyl-2'-Deoxycytidine	Nucleotides and derivatives	Nucleotides and derivatives	838-07-3	3	-	67834	44002	49255	69934	82259	67743	42577	73549	46129	52916	64883	67613	55852	45644	49335	C03592	--		325
mws1383	UPLC-MS/MS	243.09	145	242.08	C12H10N4O2	[M+H]+	-	-	Lumichrome	Alkaloids	Alkaloids	1086-80-2	3	-	6108.2	8406.5	18338	25596	7830.5	8939	9487	6699.5	5569.3	8980	13372	14786	11211	15106	13994	C01727	ko00740		326
pme0264	UPLC-MS/MS	243.1	127	242.09	C10H14N2O5	[M+H]+	-	-	Thymidine	Nucleotides and derivatives	Nucleotides and derivatives	50-89-5	3	-	56919	35045	45517	40569	59297	53271	36088	55387	42943	25135	23072	27773	33424	45059	47792	C00214	ko00240,ko01100		327
MWS2430	UPLC-MS/MS	241.22	241.21	242.225	C15H30O2	[M-H]-	-	-	13-methylmyristic acid	Lipids	Free fatty acids	2485-71-4	3	-	321900	112010	177800	239620	232590	228850	194890	199160	283650	282260	236130	183510	141660	200740	198700	--	--		328
pme3732	UPLC-MS/MS	244.09	112	243.086	C9H13N3O5	[M+H]+	-	-	Cytidine	Nucleotides and derivatives	Nucleotides and derivatives	65-46-3	3	-	222090	146400	170340	107710	124210	145050	162590	325600	292040	157540	196760	135580	220130	173810	227960	C00475	ko00240,ko01100,ko02010		329
ML10180524	UPLC-MS/MS	244.09	112.05	243.086	C9H13N3O5	[M+H]+	-	-	Cytarabine	Nucleotides and derivatives	Nucleotides and derivatives	147-94-4	3	-	1292900	858970	1129000	874450	827550	1075300	1397800	1728000	1436800	1087900	1070800	1160600	879970	923950	899130	C02961	--		330
MWSmce295	UPLC-MS/MS	245.07	113.03	244.07	C9H12N2O6	[M+H]+	-	-	1-beta-D-Arabinofuranosyluracil	Nucleotides and derivatives	Nucleotides and derivatives	3083-77-0	3	-	69861	60543	70480	76800	64861	50029	69886	52323	57458	54892	65010	68113	73303	67476	49860	C16908	--		331
mws0976	UPLC-MS/MS	243.06	153	244.07	C9H12N2O6	[M-H]-	-	-	β-Pseudouridine	Nucleotides and derivatives	Nucleotides and derivatives	1445-07-4	3	-	110020	66572	125400	95712	119780	90607	120430	99407	126760	199770	99011	109490	69567	100350	105210	C02067	ko00240,ko01100		332
mws0248	UPLC-MS/MS	243.06	110	244.07	C9H12N2O6	[M-H]-	-	-	Uridine	Nucleotides and derivatives	Nucleotides and derivatives	58-96-8	1	-	263660	269650	466610	225140	203780	414810	356650	336740	227400	203560	307690	236170	306300	234700	264470	C00299	ko00240,ko01100,ko02010		333
MWS5231	UPLC-MS/MS	243.16	181.16	244.167	C13H24O4	[M-H]-	-	-	Tridecanedioic acid	Lipids	Free fatty acids	505-52-2	1	-	270860	259930	270010	254850	247330	249930	278560	270360	288530	243390	272510	260850	257400	264320	271330	--	--		334
Lmhp002031	UPLC-MS/MS	245.18	86.1	244.179	C12H24N2O3	[M+H]+	-	-	L-Leucyl-L-Leucine	Amino acids and derivatives	Amino acids and derivatives	3303-31-9	1	-	588200	445610	640220	214000	245190	292770	252240	410130	286250	179350	219390	185690	308240	302430	294840	--	--		335
MWSmce265	UPLC-MS/MS	247.09	229.09	246.089	C14H14O4	[M+H]+	-	-	Decursinol	Lignans and Coumarins	Coumarins	23458-02-8	3	-	11649	4344.8	9105.2	6077.4	9338.3	10407	8926.7	8563.4	15945	15939	6535.5	9892.7	10014	8264.8	11605	C09259	--		336
pmb2591	UPLC-MS/MS	245.09	203.2	246.1	C13H14N2O3	[M-H]-	-	-	N-Acetyl-L-Tryptophan	Amino acids and derivatives	Amino acids and derivatives	1218-34-4	3	-	27054	12592	20889	14749	14457	17382	14436	10066	10153	19418	15328	12572	13802	10620	17602	--	--		337
Lmrj002087	UPLC-MS/MS	247.13	86.09	246.121	C10H18N2O5	[M+H]+	-	-	L-Isoleucyl-L-Aspartate	Amino acids and derivatives	Amino acids and derivatives	-	3	-	177270	157150	209920	120030	187980	219510	250000	262560	228030	162430	183250	172830	152060	125710	195920	--	--		338
pme3961	UPLC-MS/MS	252.11	136	251.102	C10H13N5O3	[M+H]+	-	-	2'-Deoxyadenosine	Nucleotides and derivatives	Nucleotides and derivatives	958-09-8	3	-	609050	295950	453990	420320	590590	457340	374620	730700	358900	217100	234020	262840	368930	364620	373670	C00559	ko00230,ko01100,ko02010		339
MWSmce116	UPLC-MS/MS	252.1	136.06	251.102	C10H13N5O3	[M+H]+	-	-	5'-Deoxyadenosine	Nucleotides and derivatives	Nucleotides and derivatives	4754-39-6	3	-	54730	62110	60885	70752	70525	71839	91776	88404	83846	59845	48074	63705	70526	52534	66421	C05198	--		340
pme2776	UPLC-MS/MS	253.09	137	252.086	C10H12N4O4	[M+H]+	-	-	2'-Deoxyinosine	Nucleotides and derivatives	Nucleotides and derivatives	890-38-0	3	-	20096	11795	19343	27162	22575	24894	21157	24221	14764	20127	24094	25064	10788	17841	10537	C05512	ko00230,ko01100,ko02010		341
Lmmp001410	UPLC-MS/MS	253.15	165.05	252.147	C13H20N2O3	[M+H]+	-	-	Dihydrocaffeoylputrescine	Alkaloids	Phenolamine	-	3	-	9450.8	9189.6	8124.5	10087	15764	6690.1	12876	11140	12478	18340	16243	16252	13126	8816.1	8358.8	--	--		342
Hmlp005443	UPLC-MS/MS	255.07	137.02	254.058	C15H10O4	[M+H]+	-	-	6,7-Dihydroxyflavone	Flavonoids	Flavones	38183-04-9	3	-	26005	25744	24581	28293	15074	21182	19792	30581	33588	17168	22916	35573	32032	15297	20294	--	--		343
mws0361	UPLC-MS/MS	253.22	235.19	254.225	C16H30O2	[M-H]-	-	-	Palmitoleic Acid	Lipids	Free fatty acids	373-49-9	1	-	10764	3659.5	6392.5	4935.4	5157.2	8590.5	2400.9	5761.1	11497	7350.7	4128.1	3982.2	5195.2	4573.3	5733.7	C08362	ko00061		344
pma3101	UPLC-MS/MS	256.08	124.1	256.082	C11H14NO6+	[M]+	-	-	Nicotinate D-ribonucleoside	Others	Vitamin	17720-18-2	3	-	138670	94914	151060	106780	109570	124070	84429	163450	101180	105830	101140	80360	118280	111770	130970	C05841	ko00760,ko01100		345
mws1488	UPLC-MS/MS	255.23	237.22	256.24	C16H32O2	[M-H]-	-	-	Palmitic acid	Lipids	Free fatty acids	57-10-3	1	-	12059	9684.9	11584	10607	9525.8	9793.5	10238	9180	11184	9133.3	9298.4	8716.9	9092.5	7759.8	8380.3	C00249	ko00061,ko00062,ko00071,ko00073,ko01040,ko01100,ko01212		346
mws0120	UPLC-MS/MS	258.11	104.11	257.103	C8H20NO6P	[M+H]+	-	-	Choline Alfoscerate	Lipids	PC	28319-77-9	3	-	140930	119260	136170	179340	107230	113960	97536	101220	128840	122720	95674	78165	167300	101700	198060	C00670	ko00564,ko00565		347
MWSslk133	UPLC-MS/MS	257.18	195.18	258.183	C14H26O4	[M-H]-	-	-	1,14-Tetradecanedioic Acid	Lipids	Free fatty acids	821-38-5	2	-	12269	13691	13234	14540	14305	15113	17523	13488	15005	16549	15665	13528	11674	12355	12790	--	--		348
Zmyn000110	UPLC-MS/MS	258.04	78.96	259.046	C6H14NO8P	[M-H]-	-	-	D-Glucosamine 1-phosphate	Others	Saccharides and Alcohols	2152-75-2	3	-	26272	29093	31378	16713	21537	27134	20232	28940	23852	13866	6735.3	9917.8	21500	23880	30295	C06156	ko00520,ko01100		349
mws1090	UPLC-MS/MS	259.02	97	260.03	C6H13O9P	[M-H]-	-	-	Glucose-1-phosphate*	Others	Saccharides and Alcohols	59-56-3	1	-	1042800	867460	965440	718430	1299500	754860	667420	909110	602590	482570	353970	418740	783640	765000	641450	C00103	ko00010,ko00040,ko00052,ko00500,ko00520,ko00523,ko00561,ko01100,ko01110,ko01240		350
MWS2442	UPLC-MS/MS	259.02	96.97	260.03	C6H13O9P	[M-H]-	-	-	D-Fructose 6-Phosphate	Others	Saccharides and Alcohols	643-13-0	1	-	1032400	888240	833380	810510	1311200	966820	656930	741060	626610	432380	346300	366470	752680	789170	712580	C00085	ko00052,ko00500,ko00710,ko01100,ko01110,ko01200		351
mws0866	UPLC-MS/MS	259.02	97	260.03	C6H13O9P	[M-H]-	-	-	D-Glucose 6-phosphate*	Others	Saccharides and Alcohols	56-73-5	1	-	963030	909690	1243200	1082000	1234100	1152800	771540	841710	685000	606230	378940	440900	713560	918380	867340	C00092	ko00500,ko00524,ko00562,ko00998,ko01100,ko01110		352
Lmmn007256	UPLC-MS/MS	259.1	231.04	260.105	C15H16O4	[M-H]-	-	-	Hemigossypol	Terpenoids	Sesquiterpenoids	40817-07-0	2	-	2156.5	2594.1	1699.7	2714.7	2515.5	1804.3	1761.3	3390.2	1387.3	1057.9	1455.7	1672.8	2656	2675.7	2078.5	C09680	--		353
Zmdp002216	UPLC-MS/MS	261.14	86.1	260.137	C11H20N2O5	[M+H]+	-	-	L-γ-Glutamyl-L-leucine	Amino acids and derivatives	Amino acids and derivatives	2566-39-4	2	-	73264	57312	80474	202060	90389	133620	87774	56746	81868	268450	244150	170100	77546	104760	82542	--	--		354
MWS4309	UPLC-MS/MS	262.12	188.07	261.111	C13H15N3O3	[M+H]+	-	-	Glycyl-tryptophan	Amino acids and derivatives	Amino acids and derivatives	2390-74-1	2	-	154640	116660	118930	106660	165200	133390	115620	148960	133200	101470	78982	118090	105940	113890	104690	--	--		355
Lmhp001732	UPLC-MS/MS	263.13	70.07	262.132	C14H18N2O3	[M+H]+	-	-	L-Prolyl-L-Phenylalanine	Amino acids and derivatives	Amino acids and derivatives	13589-02-1	2	-	105940	70235	109020	105900	81478	114530	71389	95867	94270	80993	66957	47282	88364	72248	86882	--	--		356
Zmdp000446	UPLC-MS/MS	265.09	119.02	264.078	C9H16N2O5S	[M+H]+	-	-	γ-L-Glutamyl-S-methyl-L-cysteine	Amino acids and derivatives	Amino acids and derivatives	-	3	-	29389	8546	22816	31738	16826	19837	9935.3	38514	31725	28257	68583	58520	45733	17027	33346	--	--		357
Lmtn004049	UPLC-MS/MS	263.13	204.12	264.136	C15H20O4	[M-H]-	-	-	Abscisic acid	Organic acids	Organic acids	21293-29-8	3	-	6238.5	6670.3	9373.6	7793	7285.8	9538.4	9157.4	8506.8	8951.8	10696	8430.3	9680.1	7612.7	6347.9	7918.2	C06082	ko00906,ko01100,ko01110,ko04075		358
Lmhp002001	UPLC-MS/MS	265.15	72.08	264.147	C14H20N2O3	[M+H]+	-	-	L-Valyl-L-Phenylalanine	Amino acids and derivatives	Amino acids and derivatives	3918-92-1	2	-	170530	161540	196920	95964	87197	85185	103330	149310	104990	78724	72980	76571	95528	97138	110890	--	--		359
pme0230	UPLC-MS/MS	268.1	136.06	267.097	C10H13N5O4	[M+H]+	-	-	Adenosine	Nucleotides and derivatives	Nucleotides and derivatives	58-61-7	1	-	1710400	1392300	1738500	1073800	995190	1560400	1920200	1629800	1469800	1149500	1249000	1254300	1162100	1221700	1206800	C00212	ko00230,ko01100,ko02010		360
pme1184	UPLC-MS/MS	268.1	152	267.097	C10H13N5O4	[M+H]+	-	-	2'-Deoxyguanosine	Nucleotides and derivatives	Nucleotides and derivatives	961-07-9	2	-	262990	112240	181830	191280	274110	190780	143690	314620	166870	130060	137330	135280	155840	141010	160650	C00330	ko00230,ko01100,ko02010		361
mws1060	UPLC-MS/MS	267.07	135	268.081	C10H12N4O5	[M-H]-	-	-	9-(Arabinosyl)hypoxanthine	Nucleotides and derivatives	Nucleotides and derivatives	7013-16-3	2	-	146600	86486	198780	96743	82652	131880	220830	197520	128880	149640	128270	145560	103700	108320	109530	--	--		362
MWS20159	UPLC-MS/MS	271.12	91.05	270.11	C13H18O6	[M+H]+	-	-	Phenyl-β-D-glucopyranoside	Others	Others	-	3	-	80038	50851	62608	59764	54058	69243	99089	68389	87997	52396	65359	66356	74705	56538	68474	--	--		363
mws1297	UPLC-MS/MS	269.1	101.02	270.11	C13H18O6	[M-H]-	-	-	Benzyl glucoside	Phenolic acids	Phenolic acids	4304-12-5	1	-	68004	53430	56796	81571	78592	93482	102590	81046	100530	75575	102350	79314	45713	63286	66167	--	--		364
pmf0293	UPLC-MS/MS	269.29	209.2	270.292	C18H38O	[M-H]-	-	-	1-Octadecanol	Lipids	Free fatty acids	112-92-5	3	-	6143.3	7262.6	5848	5832.7	6192.4	6094	6923.5	5451.5	6471.2	6740.4	6338.9	7465.6	6178.2	7100.2	6714.1	--	--		365
MWSmce675	UPLC-MS/MS	271.08	108.02	272.09	C12H16O7	[M-H]-	-	-	Arbutin	Phenolic acids	Phenolic acids	497-76-7	1	-	266240	205880	246510	329460	309560	308730	364770	338900	333720	431390	386750	383850	236890	212500	269330	C06186	ko00010		366
Lmmn003323	UPLC-MS/MS	271.23	225.22	272.235	C16H32O3	[M-H]-	-	-	2-Hydroxyhexadecanoic acid	Organic acids	Organic acids	764-67-0	2	-	84698	52347	64866	90027	74477	93309	74434	84954	78360	55067	44977	43486	50155	53308	56417	--	--		367
pmp001264	UPLC-MS/MS	274.27	256.27	273.267	C16H35NO2	[M+H]+	-	-	Hexadecylsphingosine	Lipids	Sphingolipids	-	1	-	8529500	4705600	6553100	6297300	6081500	7290300	7169100	7853300	9743000	8664000	7514900	7207300	6052700	6028800	6211300	--	--		368
MWSslk154	UPLC-MS/MS	277.13	115.04	276.121	C12H20O7	[M+H]+	-	-	Triethyl citrate	Organic acids	Organic acids	77-93-0	3	-	18380	21599	21587	12921	20112	18557	19059	19473	17311	19017	20732	22787	18179	22512	16394	--	--		369
pmb1574	UPLC-MS/MS	277.2	93	276.209	C18H28O2	[M+H]+	-	-	9,12-Octadecadien-6-Ynoic Acid	Lipids	Free fatty acids	61481-29-6	3	-	62163	26346	45659	28747	30291	51244	29594	41123	27355	54569	59609	56296	34487	46348	33695	--	--		370
mws1038	UPLC-MS/MS	277.12	146	278.13	C11H22N2O4S	[M-H]-	-	-	Pantetheine	Others	Others	496-65-1	1	-	28158	21818	21250	19257	30228	30683	50508	41288	33910	31809	32967	35664	21677	26136	19899	C00831	ko00332,ko00770,ko01110		371
Lmlp012720	UPLC-MS/MS	279.16	149.02	278.152	C16H22O4	[M+H]+	-	-	Dibutyl phthalate*	Phenolic acids	Phenolic acids	84-74-2	1	-	25822000	36802000	29096000	32767000	34985000	28030000	32642000	33548000	27879000	37720000	39483000	43145000	29685000	29405000	28994000	C14214	--		372
MWSmce341	UPLC-MS/MS	279.16	149.03	278.152	C16H22O4	[M+H]+	-	-	Butyl isobutyl phthalate*	Phenolic acids	Phenolic acids	17851-53-5	1	-	28358000	38972000	29644000	34300000	36798000	30381000	35072000	35321000	29205000	37975000	41780000	45156000	32122000	31041000	31690000	--	--		373
Lmxp011770	UPLC-MS/MS	279.16	149.02	278.152	C16H22O4	[M+H]+	-	-	Diisobutyl phthalate*	Phenolic acids	Phenolic acids	84-69-5	1	-	25834000	37607000	28099000	32303000	33630000	27723000	33491000	32831000	28302000	37407000	38818000	42720000	29926000	29373000	29024000	C15205	--		374
mws5035	UPLC-MS/MS	279.17	120.08	278.163	C15H22N2O3	[M+H]+	-	-	L-Leucyl-L-phenylalanine	Amino acids and derivatives	Amino acids and derivatives	56217-82-4	3	-	293930	302810	320020	140960	139040	199560	236370	262400	194850	141630	114470	105740	163880	150240	153460	--	--		375
pmb1650	UPLC-MS/MS	279.2	149.4	278.225	C18H30O2	[M+H]+	-	-	Octadeca-11E,13E,15Z-trienoic acid	Lipids	Free fatty acids	25575-00-2	3	-	6445700	10205000	7176800	8850700	9428700	7049300	9219100	8926800	7069700	10509000	10802000	12398000	7634000	7694200	7739900	--	--		376
pmb0889	UPLC-MS/MS	279.23	95.1	278.225	C18H30O2	[M+H]+	-	-	Punicic acid (9Z,11E,13Z-octadecatrienoic acid)	Lipids	Free fatty acids	544-72-9	1	-	545400	337280	640710	504900	586270	592850	662650	725530	585560	941130	780750	693890	478460	484650	489640	C08364	--		377
mws0367	UPLC-MS/MS	277.22	277.22	278.225	C18H30O2	[M-H]-	-	-	α-Linolenic Acid	Lipids	Free fatty acids	463-40-1	1	-	25249000	19048000	26035000	15896000	14462000	18828000	20281000	18560000	19445000	26842000	27348000	23726000	19467000	20158000	20027000	C06427	ko00592,ko01040,ko01100,ko01110		378
Lmbn005923	UPLC-MS/MS	277.22	59.01	278.225	C18H30O2	[M-H]-	-	-	Crepenynic acid	Lipids	Free fatty acids	2277-31-8	1	-	50460	36346	55994	30047	28332	42941	39366	36626	41676	57563	56813	47220	38601	41957	44192	C07289	ko00591		379
mws0629	UPLC-MS/MS	281.11	166	280.106	C13H16N2O5	[M+H]+	-	-	L-Aspartyl-L-Phenylalanine	Amino acids and derivatives	Amino acids and derivatives	13433-09-5	2	-	144630	135920	130330	98196	118720	125540	144760	125830	88679	142670	110560	114090	75738	101320	104080	--	--		380
Zmgp004297	UPLC-MS/MS	281.15	107.05	280.146	C19H20O2	[M+H]+	-	-	1-phenyl-7-(4-hydroxyphenyl)-4-ene-3-heptanone	Others	Others	-	2	-	177350	66243	140710	120850	177280	180090	148720	115410	140450	130640	156220	115110	64051	71669	69938	--	--		381
mws1491	UPLC-MS/MS	279.23	279.23	280.24	C18H32O2	[M-H]-	-	-	Linoleic acid	Lipids	Free fatty acids	60-33-3	2	-	3997500	2688700	7745400	3639400	4836500	3377600	4683800	3701500	4488200	8438800	7287200	6232900	3379400	3758100	4588400	C01595	ko00591,ko01040,ko01100		382
Lmbn006152	UPLC-MS/MS	279.23	59.01	280.24	C18H32O2	[M-H]-	-	-	(9Z,11E)-Octadecadienoic acid	Lipids	Free fatty acids	2540-56-9	1	-	3386.1	1655.5	6112.9	2161.5	4819.8	3593.5	5285.4	2086.8	3111.3	8261.7	5906.3	5027.3	3610.5	2188.6	3347	C04056	ko00591		383
Hmhp001812	UPLC-MS/MS	282.12	136.06	281.112	C11H15N5O4	[M+H]+	-	-	2'-O-Methyladenosine	Nucleotides and derivatives	Nucleotides and derivatives	2140-79-6	1	-	254830	160620	204100	175970	203800	205420	189080	145430	174280	180140	142570	139150	189970	145700	172750	--	--		384
MWS4354	UPLC-MS/MS	282.12	150.08	281.112	C11H15N5O4	[M+H]+	-	-	N6-methyladenosine	Nucleotides and derivatives	Nucleotides and derivatives	1867-73-8	3	-	79869	44541	101140	44637	45849	70683	38146	47522	45329	54669	45909	48289	44602	34381	42923	--	--		385
YC512118	UPLC-MS/MS	282.28	247.24	281.272	C18H35NO	[M+H]+	-	-	Oleamide (9-Octadecenamide)	Lipids	Free fatty acids	301-02-0	1	-	99960	102630	102710	172030	139300	111800	167830	136110	170640	185360	104940	82417	127410	186640	169780	C19670	--		386
Lmcp005230	UPLC-MS/MS	283.1	163.04	282.089	C17H14O4	[M+H]+	-	-	6-Hydroxy-2-[2-(4-hydroxyphenyl)ethyl]chromone	Others	Others	-	3	-	6675.4	3917.5	5804.4	11725	6770.6	8562.9	5224.5	4256.8	2141.3	4833.9	5909.4	9126.6	5638.6	8090.4	6762.9	--	--		387
mws2623	UPLC-MS/MS	281.25	281.25	282.256	C18H34O2	[M-H]-	-	-	11-Octadecanoic acid(Vaccenic acid)	Lipids	Free fatty acids	506-17-2	1	-	1190100	1501800	1374900	1565000	1445300	1409800	1206600	1538200	4099500	1473400	1486500	1368600	1657400	1841400	1876400	C21944	--		388
pme1178	UPLC-MS/MS	284.1	152	283.092	C10H13N5O5	[M+H]+	-	-	Guanosine	Nucleotides and derivatives	Nucleotides and derivatives	118-00-3	1	-	8467400	4622800	10182000	4884800	4977900	7766700	7510700	8309600	6557700	5666300	6406700	5082800	5932000	4893800	5525500	C00387	ko00230,ko01100,ko02010		389
Hmqp002567	UPLC-MS/MS	284.13	147.04	283.12	C17H17NO3	[M+H]+	-	-	4-Hydroxycinnamic acid p-hydroxyphenethylamine	Phenolic acids	Phenolic acids	-	1	-	331400	280330	419590	321960	461740	386640	365370	366920	332510	172270	107280	139590	318770	291890	257390	--	--		390
Zmwp005562	UPLC-MS/MS	284.13	147.04	283.121	C17H17NO3	[M+H]+	-	-	cis-N-p-Coumaroyltyramine	Alkaloids	Phenolamine	-	1	-	373100	307890	522420	326880	425270	346880	464470	357220	321170	185950	102350	145370	288720	285720	353230	--	--		391
MWSmce089	UPLC-MS/MS	284.12	147.04	283.121	C17H17NO3	[M+H]+	-	-	p-Coumaroyltyramine	Alkaloids	Phenolamine	36417-86-4	1	-	438900	362880	530300	386120	507770	434920	404210	470980	484770	198240	129720	179750	324270	367840	363780	--	--		392
Zmzp005934	UPLC-MS/MS	284.3	102.09	283.288	C18H37NO	[M+H]+	-	-	Stearamide	Alkaloids	Alkaloids	124-26-5	1	-	143910	187430	137380	236890	152400	105160	251840	197430	239610	202670	147430	124890	205560	203980	224420	C13846	--		393
mws0668	UPLC-MS/MS	283.07	151	284.076	C10H12N4O6	[M-H]-	-	-	Xanthosine	Nucleotides and derivatives	Nucleotides and derivatives	146-80-5	1	-	587750	465300	596810	525050	686090	680070	607360	691630	591890	493270	440610	443640	414320	461890	471570	C01762	ko00230,ko00232,ko01100,ko01110,ko02010		394
Zmyn005026	UPLC-MS/MS	283.26	283.26	284.272	C18H36O2	[M-H]-	-	-	16-Methylheptadecanoic acid	Lipids	Free fatty acids	2724-58-5	2	-	22648000	24439000	25446000	21863000	26500000	15645000	26249000	6496800	7258200	8643000	5363900	6476800	7236300	8063200	8458300	C20356	--		395
pma1751	UPLC-MS/MS	286.09	124	285.085	C12H15NO7	[M+H]+	-	-	N-(beta-D-Glucosyl)nicotinate	Others	Vitamin	-	3	-	39065	23753	35994	34702	22856	31900	58825	61332	62824	48309	53097	57681	36386	36785	34376	--	--		396
pmp001269	UPLC-MS/MS	286.31	268.3	285.303	C18H39NO	[M+H]+	-	-	Hexadecyl ethanolamine	Alkaloids	Alkaloids	-	2	-	36078	39654	32364	31987	20377	9039.5	33924	43104	51114	55185	43248	46104	66393	74044	62171	--	--		397
Lmbp006165	UPLC-MS/MS	287.13	91.05	286.121	C17H18O4	[M+H]+	-	-	6,7-cis-Dihydroxy-2-(2-phenylethyl)-5,6,7,8-tetrahydrochromone	Others	Others	-	3	-	6719.3	11322	7046.2	7402.2	6973.5	4958.1	4458.1	6366	5816.3	5701.5	5003	6313.4	5602.6	5026.3	7145.2	--	--		398
MWSslk132	UPLC-MS/MS	285.21	223.21	286.214	C16H30O4	[M-H]-	-	-	Hexadecanedioic acid	Lipids	Free fatty acids	505-54-4	3	-	11323	9743.6	7245.3	10889	11550	11781	13447	10344	9096.4	11004	12160	11390	9351.2	9882	8695.9	C19615	ko00073,ko01100		399
pmp000727	UPLC-MS/MS	288.13	177.05	287.127	C15H17N3O3	[M+H]+	-	-	Feruloylhistamine	Alkaloids	Phenolamine	94848-18-7	3	-	10398	12278	19377	14297	10634	12179	15334	20119	17641	12294	3732.8	15764	15462	17643	16246	--	--		400
Hmhn000927	UPLC-MS/MS	287.08	125.02	288.085	C12H16O8	[M-H]-	-	-	Phloroglucinol-1-O-β-D-glucopyranoside	Phenolic acids	Phenolic acids	-	2	-	15156	16883	16115	7018.3	30177	26638	24006	24676	13782	19894	26238	17495	15242	20097	19794	--	--		401
Lmyn007883	UPLC-MS/MS	287.22	287.22	288.23	C16H32O4	[M-H]-	-	-	9,16-Dihydroxypalmitic acid	Lipids	Free fatty acids	38076-49-2	3	-	736950	125720	342700	129610	176420	302120	234670	270060	429610	181410	172250	206920	227080	213670	240410	--	--		402
pmn001686	UPLC-MS/MS	287.22	241.22	288.23	C16H32O4	[M-H]-	-	-	10,16-Dihydroxypalmitic acid	Lipids	Free fatty acids	3233-90-7	1	-	25292	3813	8840.7	2512.2	6716.1	11438	6976.3	7269.2	15447	5768.5	5866.4	6621.1	8280.2	7630.9	7905.7	C08285	ko00073		403
pme3163	UPLC-MS/MS	289	97	290.04	C7H15O10P	[M-H]-	-	-	D-Sedoheptuiose 7-phosphate	Others	Saccharides and Alcohols	2646-35-7	3	-	26313	78885	70210	125510	64492	66207	65851	44543	69030	86742	84654	60960	89641	106360	104350	--	--		404
Zmdp001718	UPLC-MS/MS	291.1	145.04	290.094	C11H18N2O5S	[M+H]+	-	-	γ-L-Glutamyl-S-allyl-L-cysteine	Amino acids and derivatives	Amino acids and derivatives	-	2	-	136820	108410	166060	128740	144130	122700	160610	179690	183410	81149	95205	103110	103890	104580	123860	--	--		405
Zmdp001928	UPLC-MS/MS	291.1	130.05	290.094	C11H18N2O5S	[M+H]+	-	-	γ-L-Glutamyl-S-(trans-1-propenyl)-L-cysteine	Amino acids and derivatives	Amino acids and derivatives	-	1	-	384010	284430	324270	353610	308910	353070	429970	451230	423580	151780	156440	115070	295790	257570	272920	--	--		406
pmb2657	UPLC-MS/MS	289.1	97.1	290.123	C10H18N4O6	[M-H]-	-	-	Argininosuccinic acid	Organic acids	Organic acids	2387-71-5	3	-	103860	83446	89722	66967	93316	69923	78200	95815	71710	39678	36288	36793	91690	78286	82123	C03406	ko00220,ko00250,ko01100,ko01110,ko01230		407
pmb0885	UPLC-MS/MS	291	190.9	290.188	C18H26O3	[M+H]+	-	-	4-Oxo-9Z,11Z,13E,15E-Octadecatetraenoic Acid	Lipids	Free fatty acids	-	3	-	20497	16072	25845	24131	23090	27618	32398	32810	31770	27817	33910	33513	21786	20366	17213	--	--		408
Zmyn004548	UPLC-MS/MS	291.2	235.17	292.204	C18H28O3	[M-H]-	-	-	12-Oxo-phytodienoic acid	Lipids	Free fatty acids	85551-10-6	3	-	3533.4	2384.3	2482.9	2032.3	2288.9	4013.7	2946.6	2431.6	2245.3	4364.2	6318.5	4923.4	2728.4	2342.8	2075.9	C01226	ko00592,ko01100,ko01110		409
MWSmce689	UPLC-MS/MS	293.25	95.09	292.24	C19H32O2	[M+H]+	-	-	Methyl linolenate	Lipids	Free fatty acids	301-00-8	3	-	42786	20746	29443	44845	45219	66799	21303	17867	22149	29585	23083	25392	40686	42374	42621	--	--		410
pmb2787	UPLC-MS/MS	293.21	275.1	294.219	C18H30O3	[M-H]-	-	-	9-Oxo-10E,12Z-octadecadienoic acid	Lipids	Free fatty acids	54232-59-6	3	-	5435.3	2805.5	6086.4	5976.5	4388.4	3944.1	6219.7	8064.8	3577.6	10866	6443	5793.5	3780.7	3867.4	5313.7	C14766	ko00591		411
pmb2786	UPLC-MS/MS	293.21	235.17	294.219	C18H30O3	[M-H]-	-	-	9-Hydroxy-10,12,15-octadecatrienoic acid	Lipids	Free fatty acids	89886-42-0	3	-	3160.4	1284.4	2562.6	1293.7	1366	2181.7	2096	3079.9	1160.7	2744	2126.5	2549.6	1493.4	2132.1	1188.7	C16326	ko00592		412
pmb2792	UPLC-MS/MS	293.21	193.1	294.219	C18H30O3	[M-H]-	-	-	13-Hydroxy-6,9,11-octadecatrienoic acid	Lipids	Free fatty acids	74784-20-6	3	-	12944	10465	13555	15890	21735	19411	18283	15544	21393	21182	18804	14468	10144	9655.9	13287	--	--		413
Zmyn004676	UPLC-MS/MS	293.21	113.1	294.219	C18H30O3	[M-H]-	-	-	17-Hydroxylinolenic acid	Lipids	Free fatty acids	-	1	-	77314	57774	100460	117380	125890	156700	170080	158010	132220	211760	197190	155980	93392	97461	108310	C16346	ko00592		414
Zmpn003368	UPLC-MS/MS	293.21	195.14	294.219	C18H30O3	[M-H]-	-	-	13S-Hydroxy-9Z,11E,15Z-octadecatrienoic acid	Lipids	Free fatty acids	87984-82-5	1	-	45792	32694	45083	52832	53368	59379	61066	54402	46380	92465	89687	98271	46813	45336	48555	C16316	ko00592		415
Zmyn004732	UPLC-MS/MS	293.21	185.12	294.219	C18H30O3	[M-H]-	-	-	2R-hydroxy-9Z,12Z,15Z-octadecatrienoic acid	Lipids	Free fatty acids	-	3	-	4185.3	3742.7	5840.8	4160.3	5973.7	5372.8	8017.7	10413	7113	6714.9	7210.2	6054.5	4199.9	3472.7	4754.2	C16342	ko00592		416
Hmqp005411	UPLC-MS/MS	297.24	81.07	296.234	C18H32O3	[M+H]+	-	-	9-Oxo-12Z-Octadecenoic acid*	Lipids	Free fatty acids	112543-32-5	3	-	26296	10605	29120	22755	27015	33826	18044	20790	38755	35701	30411	23924	22753	19556	20810	--	--		417
Hmqp005455	UPLC-MS/MS	297.24	81.07	296.234	C18H32O3	[M+H]+	-	-	15(R)-Hydroxylinoleic Acid*	Lipids	Free fatty acids	177931-23-6	3	-	24543	12579	27338	18597	24890	30988	19051	22589	39788	31728	29212	22057	19399	17888	19269	--	--		418
Lmbn005662	UPLC-MS/MS	295.23	171.1	296.235	C18H32O3	[M-H]-	-	-	9(10)-EpOME;(9R,10S)-(12Z)-9,10-Epoxyoctadecenoic acid	Lipids	Free fatty acids	16833-56-0	2	-	1656	1349.4	4034.3	1639.1	3627.5	2121.1	3691.5	4270.1	3154	3807.9	3626.3	3276.4	1447.6	1967.8	3004.3	C14825	ko00591,ko01100		419
Rfmb091	UPLC-MS/MS	295.23	195.14	296.235	C18H32O3	[M-H]-	-	-	9S-Hydroxy-10E,12Z-octadecadienoic acid*	Lipids	Free fatty acids	15514-85-9	1	-	286460	187850	353720	292140	345820	380540	391980	439330	341480	575760	473610	451790	265540	279090	292280	C14767	ko00591		420
pmb2799	UPLC-MS/MS	295.23	195.2	296.235	C18H32O3	[M-H]-	-	-	12,13-Epoxy-9-Octadecenoic Acid	Lipids	Free fatty acids	6799-85-5	1	-	1524.2	711.66	2762.9	952.69	1607	1861.5	1201.6	3700.4	932.98	2433.4	1870.8	2657.1	1031.6	1985.3	1793.5	C14826	ko00591,ko01100		421
Lmbn005369	UPLC-MS/MS	295.23	195.14	296.235	C18H32O3	[M-H]-	-	-	13(S)-HODE;13(S)-Hydroxyoctadeca-9Z,11E-dienoic acid*	Lipids	Free fatty acids	10219-69-9	1	-	279990	189030	339440	287310	332050	357790	403840	434700	358070	594710	488380	435370	269480	275910	289420	C14762	ko00591		422
pme1474	UPLC-MS/MS	298.1	136	297.09	C11H15N5O3S	[M+H]+	-	-	5'-Deoxy-5'-(methylthio)adenosine	Nucleotides and derivatives	Nucleotides and derivatives	2457-80-9	1	-	20084000	20204000	24960000	23029000	22165000	22694000	21263000	23283000	21592000	22966000	22459000	22855000	18940000	19551000	21220000	C00170	ko00270,ko00908,ko01100		423
Zmwp002855	UPLC-MS/MS	298.09	136.06	297.1	C17H15NO4	[M+H]+	-	-	Oxoassoanine N-oxide	Alkaloids	Plumerane	-	1	-	567030	533110	600550	483230	600930	644170	619100	590780	654080	566990	608530	579370	539740	598700	608950	--	--		424
pmb0197	UPLC-MS/MS	298.1	166.3	297.107	C11H15N5O5	[M+H]+	-	-	N7-Methylguanosine	Nucleotides and derivatives	Nucleotides and derivatives	20244-86-4	3	-	97468	73051	90235	73685	82893	76025	92726	101880	104460	94510	89715	80327	59674	78712	61044	C20674	--		425
Lmbn009444	UPLC-MS/MS	297.24	183.14	298.251	C18H34O3	[M-H]-	-	-	Ricinoleic acid	Lipids	Free fatty acids	141-22-0	3	-	7900.5	4557.5	7444.4	10745	10141	10043	14097	16786	9768	16062	14951	12394	8396.2	9322.3	10024	C08365	--		426
pmf0297	UPLC-MS/MS	297.32	183.1	298.324	C20H42O	[M-H]-	-	-	1-Eicosanol	Lipids	Free fatty acids	629-96-9	3	-	6079.5	6621.1	9490.2	10594	9341.6	10346	14201	13545	13688	13887	14326	15691	8827	8203.1	8268.6	--	--		427
Lmhn001386	UPLC-MS/MS	299.04	167.03	300.048	C12H12O9	[M-H]-	-	-	Vnilloyltartaric acid	Phenolic acids	Phenolic acids	-	3	-	17450	11392	11406	19033	20882	21104	19088	21045	14922	15436	9544.4	12349	10231	11132	15671	--	--		428
Zmhn001926	UPLC-MS/MS	299.08	137.02	300.084	C13H16O8	[M-H]-	-	-	1-O-Salicyl-D-glucose	Phenolic acids	Phenolic acids	60517-74-0	3	-	22452	20301	29314	31884	24885	30589	26147	37268	43277	44315	48941	56679	31675	25283	30039	--	--		429
Zmhn001358	UPLC-MS/MS	299.08	137.02	300.084	C13H16O8	[M-H]-	-	-	4-O-Glucosyl-4-hydroxybenzoic acid	Phenolic acids	Phenolic acids	-	3	-	12928	8833	22245	6892.7	12253	17440	20895	13744	10778	12739	5978.6	11200	12907	10967	5768.1	--	--		430
pmb3142	UPLC-MS/MS	299.1	137.1	300.085	C13H16O8	[M-H]-	-	-	Salicylic acid-2-O-glucoside	Phenolic acids	Phenolic acids	10366-91-3	3	-	935720	830310	1001000	949860	930620	998800	1536700	1433900	1534300	1411800	1239200	1095900	863030	935570	1003100	--	--		431
pmc1990	UPLC-MS/MS	299.1	223.1	300.1	C17H16O5	[M-H]-	-	-	4'-Hydroxy-5,7-dimethoxyflavanone	Flavonoids	Flavanones	-	3	-	7079100	3456000	4715300	5739700	6172400	8511800	6909300	7110400	6618600	6535200	5445400	6806700	2566200	3083400	2797700	--	--		432
pme2816	UPLC-MS/MS	301.2	209.2	300.209	C20H28O2	[M+H]+	-	-	4-Oxoretinol	Others	Vitamin	62702-55-0	3	-	9421	5577.4	12745	7365.2	7231.8	8241.6	10477	6096.7	9505	6381.1	8416.8	8023	9535.5	8642.9	9627	C16683	--		433
Zmyn005384	UPLC-MS/MS	299.26	253.26	300.266	C18H36O3	[M-H]-	-	-	2R-Hydroxyoctadecanoic Acid	Lipids	Free fatty acids	26633-48-7	3	-	6603.7	5538.4	5975.3	9994.1	5629.7	6633.9	2691.7	2372.3	2225.8	2415.2	1858.3	2751.3	5330.1	5663	5906.2	C03042	--		434
MWS5235	UPLC-MS/MS	299.26	253.25	300.266	C18H36O3	[M-H]-	-	-	12-Hydroxyoctadecanoic acid	Lipids	Free fatty acids	106-14-9	2	-	26443	26556	28815	26654	25315	23690	26672	26666	26921	26394	26553	25249	23708	26991	27861	--	--		435
Lmqn008288	UPLC-MS/MS	299.26	299.26	300.267	C18H36O3	[M-H]-	-	-	3-Hydroxyoctadecanoic Acid	Lipids	Free fatty acids	45261-96-9	2	-	135530	125160	149430	143250	127080	71962	125820	121330	139460	142320	82261	73383	114640	73616	138190	--	--		436
mws1349	UPLC-MS/MS	302.31	109.2	301.298	C18H39NO2	[M+H]+	-	-	Dihydrosphingosine	Lipids	Sphingolipids	764-22-7	3	-	4183.3	5328.2	5381.9	4561.8	4731.1	2526.1	9385.4	7862.4	8492.6	7832.3	5586.5	3844.5	9083.3	7582.2	7085	C00836	ko00600,ko01100		437
Zmhn000892	UPLC-MS/MS	301.09	139.05	302.1	C13H18O8	[M-H]-	-	-	4-O-Glucosyl-3,4-dihydroxybenzyl alcohol	Phenolic acids	Phenolic acids	-	2	-	48451	33939	47087	42492	47275	45397	43331	47202	50311	49190	52446	49356	41068	33375	36609	--	--		438
Cmmn012997	UPLC-MS/MS	301.22	301.22	302.225	C20H30O2	[M-H]-	-	-	Abietic acid	Terpenoids	Ditepenoids	514-10-3	2	-	19435	14788	21683	16547	13040	16101	14197	17428	19361	19063	16760	12924	15904	15820	17880	C06087	ko00904,ko01100,ko01110		439
Lmbn014696	UPLC-MS/MS	301.22	301.22	302.225	C20H30O2	[M-H]-	-	-	Pimaric acid	Terpenoids	Ditepenoids	127-27-5	2	-	36561	28659	43901	27066	28209	29937	26844	31447	45626	43976	27036	24437	31015	30103	27369	C09159	--		440
MWSslk208	UPLC-MS/MS	301.22	301.22	302.225	C20H30O2	[M-H]-	-	-	Kaurenoic Acid	Terpenoids	Ditepenoids	6730-83-2	2	-	13626	11330	17279	12703	12371	12662	11894	16842	21337	18263	14306	11251	11491	11594	16167	C11874	ko00904,ko01100,ko01110		441
MWSmce549	UPLC-MS/MS	303.25	57.07	302.246	C17H34O4	[M+H]+	-	-	1-Monomyristin	Lipids	Free fatty acids	589-68-4	3	-	652000	447540	632810	640660	623570	606070	633180	560830	585300	613780	629680	574500	395890	341350	382820	--	--		442
pmn001610	UPLC-MS/MS	307.26	307.3	308.272	C20H36O2	[M-H]-	-	-	Eicosadienoic acid	Lipids	Free fatty acids	5598-38-9	1	-	106730	86846	77033	61121	57935	55151	55371	62226	74197	74966	64602	68023	80264	94088	97840	C16525	ko01040		443
Lmhn003074	UPLC-MS/MS	309.06	193.05	310.069	C14H14O8	[M-H]-	-	-	Feruloylmalic acid	Phenolic acids	Phenolic acids	-	1	-	134660	138140	124200	128530	215080	154440	109230	104460	93010	106190	148770	117200	111010	96358	101640	--	--		444
pmb2791	UPLC-MS/MS	309.21	209.1	310.1	C18H30O4	[M-H]-	-	-	9-Hydroperoxy-10E,12,15Z-octadecatrienoic acid	Lipids	Free fatty acids	111004-08-1	3	-	18437	14947	23445	25252	24519	31000	14622	22225	22922	35905	29117	27477	15249	16071	16165	C16321	ko00592,ko01110		445
Lmbp010207	UPLC-MS/MS	311.13	121.06	310.121	C19H18O4	[M+H]+	-	-	6-Methoxy-2-(4-methoxyphenethyl)-4H-chromen-4-one	Others	Others	111286-05-6	2	-	4854.2	9517.7	6849.2	10726	10867	15142	8428.4	7117.3	5146.3	35739	33650	25108	9251.5	8450.4	12260	--	--		446
Zmyn004449	UPLC-MS/MS	309.21	171.1	310.214	C18H30O4	[M-H]-	-	-	9-Hydroxy-12-oxo-10(E),15(Z)-octadecadienoic acid	Lipids	Free fatty acids	-	2	-	718.68	255.45	1869.5	615.65	543.45	979.19	2249.1	3664.5	1970.5	2470.4	2665.5	1704	980.09	835.88	1269.6	C21923	ko00592,ko01110		447
Zmzn003953	UPLC-MS/MS	309.2	227.2	310.214	C18H30O4	[M-H]-	-	-	13(s)-hydroperoxy-(9z,11e,15z)-octadecatrienoic acid	Lipids	Free fatty acids	67597-26-6	1	-	228290	143040	179570	172750	179400	203650	173440	194470	219250	237140	202590	175620	158930	176740	200500	C04785	ko00592,ko01100,ko01110		448
Hmtn001358	UPLC-MS/MS	310.09	148.04	311.101	C14H17NO7	[M-H]-	-	-	2-(D-Glucosyloxy)-4-hydroxybenzeneacetonitrile	Alkaloids	Phenolamine	-	2	-	51991	70215	60094	116420	158770	146340	56869	55431	65484	92056	110830	100700	89412	102040	89163	--	--		449
Lmap001823	UPLC-MS/MS	312.11	132.04	311.101	C14H17NO7	[M+H]+	-	-	Dhurrin	Alkaloids	Phenolamine	499-20-7	1	-	1219700	1025700	1149900	2150700	2021500	2186600	776240	969930	1156000	1260600	2120600	1594600	1666100	1596600	1668300	C05143	ko00460,ko01100,ko01110		450
pme3967	UPLC-MS/MS	312.13	180	311.123	C12H17N5O5	[M+H]+	-	-	2-(Dimethylamino)guanosine	Nucleotides and derivatives	Nucleotides and derivatives	2140-67-2	3	-	213780	150090	196440	204500	215900	175090	224430	249740	237770	177510	144080	171330	202230	163760	192820	--	--		451
Zmjn004133	UPLC-MS/MS	311.22	293.21	312.23	C18H32O4	[M-H]-	-	-	9S-Hydroperoxy-10E,12Z-octadecadienoic acid	Lipids	Free fatty acids	5502-91-0	3	-	43425	53629	49127	182020	165330	188380	71388	71756	80343	662010	495660	286020	132300	135240	146820	C14827	ko00591,ko01100		452
pmb2804	UPLC-MS/MS	311.1	171.3	312.23	C18H32O4	[M-H]-	-	-	13S-Hydroperoxy-9Z,11E-octadecadienoic acid	Lipids	Free fatty acids	33964-75-9	3	-	4273.2	2397.8	5654.3	6742.1	6746.2	13392	4546.1	9071.7	5237.1	11152	10633	7781.5	5215.2	6494.4	5025.6	C04717	ko00591,ko01100		453
Rfmb087	UPLC-MS/MS	311.22	293.21	312.23	C18H32O4	[M-H]-	-	-	9-Hydroxy-13-oxo-10-octadecenoic Acid	Lipids	Free fatty acids	-	3	-	48787	61640	58696	184450	186220	204520	49149	62884	64459	560950	396310	218720	116160	115630	130320	--	--		454
Lmbn005287	UPLC-MS/MS	311.22	249.22	312.23	C18H32O4	[M-H]-	-	-	7S,8S-DiHODE; (9Z,12Z)-(7S,8S)-Dihydroxyoctadeca-9,12-dienoic acid	Lipids	Free fatty acids	143288-65-7	3	-	8495.8	2766.2	4448.7	2838.2	2053.6	2949.3	4411.3	3673.2	6288.9	3350.5	2410.1	3237.8	2558.8	3018.2	2732.3	C07354	ko00591		455
Lmbn004685	UPLC-MS/MS	311.22	223.17	312.23	C18H32O4	[M-H]-	-	-	5S,8R-DiHODE; (5S,8R,9Z,12Z)-5,8-Dihydroxyoctadeca-9,12-dienoate	Lipids	Free fatty acids	-	2	-	3847.2	2461.1	2747.3	4940.3	5141.8	3362	5309.2	2898.7	3003.1	3918.7	4076.4	4656.6	1743.8	2092.5	1366.9	C20186	ko00591		456
Lmbn009747	UPLC-MS/MS	311.26	183.14	312.266	C19H36O3	[M-H]-	-	-	Ricinoleic acid methyl ester	Lipids	Free fatty acids	141-24-2	2	-	1153.9	2304.3	1624.9	4322.7	3431.3	2254.2	1564.7	1773.5	2122.8	6274.5	4184.9	3289.2	2287.5	3356.3	1837.1	--	--		457
MWStz221	UPLC-MS/MS	314.14	177.06	313.131	C18H19NO4	[M+H]+	-	-	N-Cis-Feruloyltyramine	Alkaloids	Phenolamine	80510-09-4	3	-	165360	120940	179670	97231	105160	101710	126580	106160	103840	72682	67144	58970	89682	105500	102700	--	--		458
mws1433	UPLC-MS/MS	314.14	177.05	313.131	C18H19NO4	[M+H]+	-	-	N-Feruloyltyramine	Alkaloids	Phenolamine	66648-43-9	3	-	148730	110860	165130	96105	92829	104270	110810	103000	80007	71652	59201	60268	94211	92508	85708	C02717	--		459
Lmmn002179	UPLC-MS/MS	313.09	107.05	314.1	C14H18O8	[M-H]-	-	-	Methyl salicylate-2-O-glucoside	Phenolic acids	Phenolic acids	10019-60-0	3	-	6744	7920.1	8573	10334	8722.4	11219	16663	13480	10062	11814	14633	15991	12024	10120	9942.6	--	--		460
Cmzp002057	UPLC-MS/MS	315.12	255.1	314.1	C14H18O8	[M+H]+	-	-	6-O-Acetylarbutin	Phenolic acids	Phenolic acids	10338-88-2	3	-	45515	32623	42227	60765	45914	47902	72493	78178	73368	65464	80178	92038	47905	42536	41275	--	--		461
Lmbn007891	UPLC-MS/MS	313.24	183.14	314.246	C18H34O4	[M-H]-	-	-	Hydroxy ricinoleic acid	Lipids	Free fatty acids	-	2	-	7706.4	9318.5	9732.1	7307	6177.9	10808	7546.1	9441.5	6922.2	17402	12967	10315	6073.9	7458	8590.4	--	--		462
Lmbn005487	UPLC-MS/MS	313.24	251.24	314.246	C18H34O4	[M-H]-	-	-	12,13-DHOME; (9Z)-12,13-Dihydroxyoctadec-9-enoic acid	Lipids	Free fatty acids	263399-35-5	1	-	10131	7174.6	8629.9	9837.7	10064	9911.3	11265	10826	12454	11592	10489	9878.2	7987.1	5710.3	6501.1	C14829	ko00591		463
pmn001367	UPLC-MS/MS	315.07	153.02	316.079	C13H16O9	[M-H]-	-	-	Protocatechuic acid-4-O-glucoside*	Phenolic acids	Phenolic acids	-	1	-	418950	348600	490290	488070	537830	558690	628300	499790	587850	486460	559260	713540	455350	295160	384230	--	--		464
pmb2871	UPLC-MS/MS	315.07	153	316.079	C13H16O9	[M-H]-	-	-	1-O-Gentisoyl-β-D-glucoside*	Phenolic acids	Phenolic acids	23445-11-6	1	-	466010	367170	499020	404630	510660	531160	725370	560970	630240	427770	613420	593160	412100	328020	361730	--	--		465
pmf0392	UPLC-MS/MS	317.1	167.04	316.095	C17H16O6	[M+H]+	-	-	Persicogenin (5,3'-dihydroxy-7,4'-dimethoxyflavanone)	Flavonoids	Flavanones	28590-40-1	3	-	5942.5	5523.8	7678.7	5841.9	8090	7776.8	10330	11905	10845	10465	10146	11266	8346.5	8553.4	6951.5	--	--		466
Zmtn001661	UPLC-MS/MS	315.11	153.02	316.116	C14H20O8	[M-H]-	-	-	Vanilloloside	Phenolic acids	Phenolic acids	74950-96-2	2	-	533670	458170	639590	571880	661940	678090	827100	621260	758710	605520	581790	796570	448430	459560	497810	--	--		467
Hmtn001120	UPLC-MS/MS	315.11	153.06	316.116	C14H20O8	[M-H]-	-	-	5-(2-Hydroxyethyl)-2-O-glucosylphenol	Phenolic acids	Phenolic acids	-	1	-	330850	429650	427030	475520	381460	438860	409050	393870	371750	496270	518810	565730	374660	360120	394260	--	--		468
pmb2221	UPLC-MS/MS	318.3	60.1	317.293	C18H39NO3	[M+H]+	-	-	4-Hydroxysphinganine	Lipids	Sphingolipids	554-62-1	2	-	2395700	4366000	2425500	2779000	1537600	945070	4588500	4233200	4097900	3970300	3636700	3478600	4728000	4667300	4827900	C12144	ko00600,ko01100		469
MWS20199	UPLC-MS/MS	323.04	153.02	322.032	C14H10O9	[M+H]+	-	-	Digallic acid	Phenolic acids	Phenolic acids	536-08-3	3	-	61880	49586	63894	59510	52432	50168	112840	113960	93014	72276	78062	83044	67210	42567	55098	C01572	--		470
pme3188	UPLC-MS/MS	323.03	211	324.036	C9H13N2O9P	[M-H]-	-	-	Uridine 5'-monophosphate	Nucleotides and derivatives	Nucleotides and derivatives	58-97-9	1	-	52580	33931	43456	21284	30892	44357	58502	43736	40444	17466	30134	47984	37186	31619	35901	C00105	ko00240,ko01100,ko01240		471
MWSmce513	UPLC-MS/MS	325.19	307.18	324.184	C20H24N2O2	[M+H]+	-	-	Quinidine	Alkaloids	Quinoline alkaloids	6151-40-2	3	-	342460	203640	266230	365960	279400	313990	269040	194240	265180	406390	270950	319550	280880	249610	263790	C06527	--		472
mws0983	UPLC-MS/MS	326.31	62.06	325.298	C20H39NO2	[M+H]+	-	-	N-Oleoylethanolamine	Alkaloids	Alkaloids	111-58-0	3	-	16176	9597.3	11415	16183	12932	16572	23670	31490	27141	25404	21711	20190	25711	24942	26421	C20792	--		473
Lmsn003111	UPLC-MS/MS	325.09	145.03	326.1	C15H18O8	[M-H]-	-	-	1-O-p-Coumaroyl-β-D-glucose	Phenolic acids	Phenolic acids	7139-64-2	3	-	49237	77153	56253	33015	36301	45541	89427	105740	82258	63710	73867	74385	60909	56229	70200	C16827	--		474
Zmhn002301	UPLC-MS/MS	325.09	163.04	326.1	C15H18O8	[M-H]-	-	-	p-Coumaric acid-4-O-glucoside	Phenolic acids	Phenolic acids	117405-48-8	2	-	471370	594140	533430	759770	609950	697720	686260	722160	587090	703630	716180	763440	660090	658180	646420	C06739	--		475
Hmhn003067	UPLC-MS/MS	325.09	119.05	326.1	C15H18O8	[M-H]-	-	-	Phenylpropionic acid-O-β-D-glucopyranoside	Phenolic acids	Phenolic acids	-	1	-	401330	567990	499440	570560	496840	510930	521200	576870	570520	545150	570230	516800	571480	610240	592640	--	--		476
MWSmce278	UPLC-MS/MS	327.19	159.08	326.188	C21H26O3	[M+H]+	-	-	Acitretin	Others	Vitamin	55079-83-9	2	-	13610	13928	16008	13943	17561	14894	17995	22526	25028	27200	19631	21271	16280	14340	18409	--	--		477
Lmtn002233	UPLC-MS/MS	327.11	165.05	328.116	C15H20O8	[M-H]-	-	-	Androsin	Phenolic acids	Phenolic acids	531-28-2	2	-	100480	86334	88481	70343	136680	115350	90921	89550	82482	78197	60962	44781	84611	61667	107270	--	--		478
Hmsn002272	UPLC-MS/MS	327.11	165.05	328.116	C15H20O8	[M-H]-	-	-	Demethyl coniferin	Phenolic acids	Phenolic acids	-	2	-	56839	45744	46024	37427	42622	51474	45663	52345	44853	59861	45053	44069	25007	41948	45319	--	--		479
pmn001690	UPLC-MS/MS	327.14	165.09	328.152	C16H24O7	[M-H]-	-	-	3-Hydroxy-4-isopropylbenzylalcohol-3-O-glucoside	Phenolic acids	Phenolic acids	-	3	-	32162	33655	39010	62986	60196	54108	41837	52543	66060	45634	54197	36210	30894	39406	46599	--	--		480
pmn001691	UPLC-MS/MS	327.22	291.2	328.225	C18H32O5	[M-H]-	-	-	9,12,13-Trihydroxy-10,15-octadecadienoic acid	Lipids	Free fatty acids	-	1	-	68305	67972	78297	73563	75382	98701	53596	66216	36492	99784	103840	94085	60142	63291	62499	--	--		481
mws0884	UPLC-MS/MS	328.05	134.2	329.053	C10H12N5O6P	[M-H]-	-	-	Cyclic 3',5'-Adenylic acid	Nucleotides and derivatives	Nucleotides and derivatives	60-92-4	1	-	93261	64583	91397	51543	37284	71461	96649	89655	77525	62322	66076	62977	65540	60947	72950	C00575	ko00230,ko01100		482
Lmcp004369	UPLC-MS/MS	331.08	287.05	330.074	C17H14O7	[M+H]+	-	-	Quercetin-3',4'-dimethyl ether	Flavonoids	Flavonols	3306-29-4	3	-	166520	128550	148450	169630	108920	96343	97412	92108	127760	100800	85864	65714	144540	88258	120650	--	--		483
Lmmn003663	UPLC-MS/MS	329.09	167.04	330.095	C14H18O9	[M-H]-	-	-	5-Glucosyloxy-2-Hydroxybenzoic acid methyl ester*	Phenolic acids	Phenolic acids	-	1	-	1275100	1312500	1394500	1156500	1153800	1224300	1202800	1447900	1266900	1488900	1435500	1263000	1435600	1353700	1239200	--	--		484
Lmtn002565	UPLC-MS/MS	329.11	167.03	330.095	C14H18O9	[M-H]-	-	-	1-O-Vanilloyl-D-Glucose*	Phenolic acids	Phenolic acids	-	1	-	1235400	1379100	1299600	1314200	1328000	1051700	1423000	1451100	1118700	1332300	1537600	1200200	1212600	1306200	1100700	C20470	--		485
Hmqn003054	UPLC-MS/MS	329.23	311.23	330.24	C18H34O5	[M-H]-	-	-	9,10,11-Trihydroxy-12-octadecenoic acid	Lipids	Free fatty acids	61911-67-9	1	-	3198.5	5044	5781.6	6873.5	5782	9027.5	4801.7	6366.2	5256.5	12370	9792.1	9948.9	7438.3	4656.1	7850.3	--	--		486
pmn001694	UPLC-MS/MS	329.23	229.15	330.241	C18H34O5	[M-H]-	-	-	9,10,13-Trihydroxy-11-Octadecenoic Acid	Lipids	Free fatty acids	29907-57-1	1	-	94396	78954	93864	109670	127620	149640	86834	138930	85020	176980	136560	103790	91310	80534	94359	C14835	ko00591		487
Lmbn004240	UPLC-MS/MS	329.23	199.13	330.241	C18H34O5	[M-H]-	-	-	9,10-Dihydroxy-12,13-epoxyoctadecanoic acid	Lipids	Free fatty acids	-	2	-	16090	12316	16894	17099	15282	18337	13721	11960	11344	19992	23813	17978	17646	15254	16379	C14837	ko00591		488
Lmbn003970	UPLC-MS/MS	329.23	211.14	330.241	C18H34O5	[M-H]-	-	-	9,12,13-TriHOME; 9(S),12(S),13(S)-Trihydroxy-10(E)-octadecenoic acid	Lipids	Free fatty acids	97134-11-7	2	-	19504	19476	25370	28948	28385	28540	18160	23551	18192	37775	31173	22773	18653	17904	20821	C14833	ko00591		489
pmp001284	UPLC-MS/MS	331.28	313.27	330.277	C19H38O4	[M+H]+	-	-	Monopalmitin	Lipids	Glycerol ester	542-44-9	1	-	137780	126730	139650	107140	109360	141750	131810	96056	149110	120980	137520	141680	149080	193900	231010	--	--		490
pme3184	UPLC-MS/MS	332.08	136	331.068	C10H14N5O6P	[M+H]+	-	-	2'-Deoxyadenosine-5'-monophosphate	Nucleotides and derivatives	Nucleotides and derivatives	653-63-4	2	-	228450	204190	229570	168710	236990	222160	244370	241440	237930	233720	222990	306870	179140	233170	161750	C00360	ko00230,ko01100		491
pmb0789	UPLC-MS/MS	332.13	152.07	331.127	C14H21NO8	[M+H]+	-	-	Pyridoxine-5'-O-glucoside	Others	Vitamin	-	3	-	955550	639700	942460	564020	626750	618330	1306000	843270	894800	527730	716530	969850	701120	575970	571780	C03996	--		492
pmc0066	UPLC-MS/MS	333.05	137.05	332.052	C10H13N4O7P	[M+H]+	-	-	2'-Deoxyinosine-5'-monophosphate	Nucleotides and derivatives	Nucleotides and derivatives	3393-18-8	3	-	95271	166750	77452	122330	96786	77480	43272	48991	38310	29636	27451	28301	157220	142760	187990	C06196	ko00230		493
pmn001518	UPLC-MS/MS	331.07	169.01	332.074	C13H16O10	[M-H]-	-	-	1-O-Galloyl-β-D-glucose	Phenolic acids	Phenolic acids	58511-73-2	2	-	88396	84793	103470	128870	109210	128980	148940	130490	118140	121720	120140	140020	91645	72905	88574	C01158	--		494
Hmln000873	UPLC-MS/MS	331.07	169.01	332.075	C13H16O10	[M-H]-	-	-	2-O-Galloyl-D-glucose	Phenolic acids	Phenolic acids	-	2	-	152730	96532	136470	113500	121200	147120	151260	135370	166520	149470	140800	156150	101910	108140	87565	--	--		495
Jmwn002117	UPLC-MS/MS	331.1	153.02	332.111	C14H20O9	[M-H]-	-	-	2-(3,4-dihydroxyphenyl)ethanediol 1-O-β-D-glucopyranoside	Phenolic acids	Phenolic acids	-	2	-	27536	35606	36396	43436	32826	40651	31046	25020	27529	23132	27933	21019	27029	35436	21751	--	--		496
pmn001421	UPLC-MS/MS	337.09	191.05	338.1	C16H18O8	[M-H]-	-	-	3-O-p-Coumaroylquinic acid*	Phenolic acids	Phenolic acids	87099-71-6	2	-	105850	117700	137520	125890	119720	105970	151410	158180	154970	120750	119550	136460	137570	130690	97027	--	--		497
pmb3074	UPLC-MS/MS	337.09	191.05	338.1	C16H18O8	[M-H]-	-	-	5-O-p-Coumaroylquinic acid*	Phenolic acids	Phenolic acids	1899-30-5	2	-	89465	112920	113580	101300	108110	87766	148340	151380	109200	131460	117320	134610	90279	106480	97802	C12208	ko00940,ko00941,ko00945,ko01110		498
pma0149	UPLC-MS/MS	341.08	207.07	340.079	C15H16O9	[M+H]+	-	-	Sinapoyl malate	Phenolic acids	Phenolic acids	92344-58-6	3	-	28134	20198	20620	29021	22790	30080	22782	13282	21778	28632	18967	17433	22135	9449.5	27648	C02887	ko00940		499
pmn001420	UPLC-MS/MS	341.09	179.04	342.095	C15H18O9	[M-H]-	-	-	1-O-Caffeoyl-β-D-glucose	Phenolic acids	Phenolic acids	-	1	-	389550	313050	370600	292740	289750	317710	561050	635890	593320	433330	225030	326040	359670	314790	382170	C10433	--		500
Jmwn002620	UPLC-MS/MS	341.09	161.02	342.095	C15H18O9	[M-H]-	-	-	Vanillic Acid-4-O-Glucuronide	Phenolic acids	Phenolic acids	-	3	-	216280	119150	224760	113100	113330	135100	216580	285640	221470	173290	139230	148440	128010	130120	156390	--	--		501
Zmhn001793	UPLC-MS/MS	341.09	179.03	342.096	C15H18O9	[M-H]-	-	-	6-O-Caffeoyl-D-glucose	Phenolic acids	Phenolic acids	-	2	-	455480	354960	401010	340370	419850	397960	719500	756990	695220	452410	329110	395290	443640	493450	420270	--	--		502
Lmcp004714	UPLC-MS/MS	343.12	137.06	342.11	C19H18O6	[M+H]+	-	-	6-Hydroxy-7-Methoxy-2-[2-(3'-Hydroxy-4'-Methoxyphenyl)Ethyl]Chromone	Others	Others	-	3	-	21593	16031	16220	17884	15682	14383	20531	23203	21483	14595	17672	14002	19060	16792	14412	--	--		503
mws5038	UPLC-MS/MS	341.11	89.02	342.116	C12H22O11	[M-H]-	-	-	Isomaltulose*	Others	Saccharides and Alcohols	13718-94-0	1	-	105600	86878	188750	94350	99999	157430	106040	131140	85060	63832	71594	68144	77496	58030	54878	C01742	--		504
Lmsn000381	UPLC-MS/MS	341.11	89.02	342.116	C12H22O11	[M-H]-	-	-	D-Maltose*	Others	Saccharides and Alcohols	69-79-4	1	-	76310	60332	135930	85733	73624	106200	135050	64694	89605	71044	33655	37548	83476	56471	90138	C01971	--		505
pme0519	UPLC-MS/MS	341.11	119.03	342.116	C12H22O11	[M-H]-	-	-	D-Sucrose*	Others	Saccharides and Alcohols	57-50-1	1	-	53577	52612	96682	38746	63823	87442	71531	53258	59947	38396	23231	94552	43206	17893	26806	C00089	ko00052,ko00500,ko01100,ko01110,ko02010		506
mws0264	UPLC-MS/MS	341.11	119	342.116	C12H22O11	[M-H]-	-	-	D-Trehalose*	Others	Saccharides and Alcohols	99-20-7	1	-	45861	40282	82417	58360	44537	60296	57922	36987	32580	30615	26241	25370	18216	34112	45499	C01083	ko00500,ko01100,ko01110,ko02010		507
mws1080	UPLC-MS/MS	341.11	179	342.116	C12H22O11	[M-H]-	-	-	Galactinol	Others	Saccharides and Alcohols	3687-64-7	1	-	87026	106570	161400	94897	63887	132770	106830	107880	98764	63030	51971	65606	63003	68703	127460	C01235	ko00052,ko01100		508
mws0906	UPLC-MS/MS	341.12	179	342.131	C16H22O8	[M-H]-	-	-	Coniferin	Phenolic acids	Phenolic acids	531-29-3	1	-	375430	307860	322230	258940	341370	303940	543300	597900	463570	413800	263110	319290	379290	357490	345910	C00761	ko00940		509
HJAP050	UPLC-MS/MS	344.15	177.05	343.142	C19H21NO5	[M+H]+	-	-	N-Feruloyl-3-methoxytyramine	Alkaloids	Phenolamine	78510-19-7	1	-	83920	29436	40650	37699	36442	25811	231880	108100	91422	30382	33661	32155	58731	60647	52225	--	--		510
mws0609	UPLC-MS/MS	344.04	150	345.047	C10H12N5O7P	[M-H]-	-	-	Guanosine 3',5'-cyclic monophosphate	Nucleotides and derivatives	Nucleotides and derivatives	7665-99-8	1	-	219510	222300	210040	89910	116750	106220	121530	146790	117650	67826	47931	54964	94710	111440	82359	C00942	ko00230,ko01100		511
pmb0801	UPLC-MS/MS	346.11	184.1	345.106	C14H19NO9	[M+H]+	-	-	4-Pyridoxic acid-O-glucoside	Others	Vitamin	-	3	-	34271	15207	21379	31898	29578	32297	18790	46273	19555	28044	46910	44762	21660	17615	14020	--	--		512
Lmdn001560	UPLC-MS/MS	345.12	165.06	346.126	C15H22O9	[M-H]-	-	-	6-DeoxyCatalpol	Terpenoids	Monoterpenoids	99499-99-7	2	-	9468	13356	11773	10262	12204	14231	15604	11006	8381.6	14343	7650.3	7940.8	4946.1	13846	12496	--	--		513
pmb0981	UPLC-MS/MS	348.07	136	347.063	C10H14N5O7P	[M+H]+	-	-	Adenosine 5'-monophosphate	Nucleotides and derivatives	Nucleotides and derivatives	61-19-8	3	-	696690	935260	877160	914190	1172600	713860	947150	1222400	912850	573300	585190	815480	709750	683170	732830	C00020	ko00230,ko00908,ko01100,ko01110,ko01240		514
pmb0532	UPLC-MS/MS	349.05	137.3	348.047	C10H13N4O8P	[M+H]+	-	-	Inosine 5'-monophosphate	Nucleotides and derivatives	Nucleotides and derivatives	131-99-7	3	-	76335	93787	107570	85167	118020	83125	116620	147630	111320	59788	83154	94957	80295	78031	86494	C00130	ko00230,ko01100,ko01110,ko01240		515
mws4108	UPLC-MS/MS	353.14	189.1	352.131	C21H20O5	[M+H]+	-	-	1-Methoxyphaseollin	Lignans and Coumarins	Coumarins	157226-48-7	3	-	5678.4	4123	3248.3	4458	4691.8	3755	3816.7	2457.9	4010.3	2623.2	4037.9	3579.3	3781.8	4243.1	6027.2	--	--		516
Lmhp011388	UPLC-MS/MS	353.27	261.22	352.261	C21H36O4	[M+H]+	-	-	2-α-Linolenoyl-glycerol	Lipids	Glycerol ester	55268-58-1	1	-	308900	167880	199830	166680	129730	199690	140220	165720	172760	120610	147650	161090	177820	155940	178060	--	--		517
Lmhp011562	UPLC-MS/MS	353.27	261.22	352.261	C21H36O4	[M+H]+	-	-	1-α-Linolenoyl-glycerol	Lipids	Glycerol ester	-	1	-	299240	159920	195790	166540	139060	203360	136010	150570	167310	129650	146130	153600	160970	155290	169760	--	--		518
mws1077	UPLC-MS/MS	355.1	193.05	354.095	C16H18O9	[M+H]+	-	-	Scopoletin-7-O-glucoside (Scopolin)	Lignans and Coumarins	Coumarins	531-44-2	3	-	48904	87194	85622	31508	26780	44504	43506	61466	34818	66290	71749	124760	51712	36192	41480	C01527	ko00940,ko01110		519
mws0178	UPLC-MS/MS	353.09	191.01	354.095	C16H18O9	[M-H]-	-	-	Chlorogenic acid (3-O-Caffeoylquinic acid)	Phenolic acids	Phenolic acids	327-97-9	3	-	31250	16674	28140	26688	25606	44961	30888	28952	52137	52355	41569	32985	17752	20301	15756	C00852	ko00940,ko00941,ko00945,ko01110		520
Lmhp012042	UPLC-MS/MS	355.28	263.24	354.277	C21H38O4	[M+H]+	-	-	2-Linoleoylglycerol	Lipids	Glycerol ester	3443-82-1	1	-	166160	83631	118060	81646	84582	96828	71853	75779	96729	65411	65506	67190	104010	94389	103680	--	--		521
Lmhp112042	UPLC-MS/MS	355.28	263.24	354.277	C21H38O4	[M+H]+	-	-	1-Linoleoylglycerol	Lipids	Glycerol ester	2277-28-3	1	-	166730	84482	118270	87987	84800	99082	72252	79857	95297	69119	69759	68646	107450	104180	107050	--	--		522
Lmsn003318	UPLC-MS/MS	355.1	175.04	356.111	C16H20O9	[M-H]-	-	-	1-O-Feruloyl-β-D-glucose	Phenolic acids	Phenolic acids	7196-71-6	1	-	1164800	1138300	1728700	1106800	1251800	1163500	1734000	2135000	1526500	1282500	1273700	1523200	1256000	1376100	1248800	C17759	--		523
mws0096	UPLC-MS/MS	355.12	340	356.126	C20H20O6	[M-H]-	-	-	Piperitol	Lignans and Coumarins	Lignans	52151-92-5	3	-	15587	9974.3	9708.4	6471	9990.7	8003	4214.7	3546.6	3115.2	16275	12651	6082.8	6444.8	6685.3	6668.9	C21954	--		524
pmb0296	UPLC-MS/MS	357.3	265.4	356.293	C21H40O4	[M+H]+	-	-	1-Oleoyl-Sn-Glycerol	Lipids	Glycerol ester	129784-87-8	3	-	31368	30715	32193	33645	36205	32238	37949	36921	36479	36311	45773	36814	27064	30532	28833	--	--		525
mws1526	UPLC-MS/MS	359.13	197	358.126	C16H22O9	[M+H]+	-	-	Sweroside	Terpenoids	Monoterpenoids	14215-86-2	2	-	213260	212260	212960	255560	210040	255620	234240	219430	215530	232190	284360	317360	232270	194420	240220	C17071	--		526
Lmdn004267	UPLC-MS/MS	357.13	151.04	358.142	C20H22O6	[M-H]-	-	-	Epipinoresinol*	Lignans and Coumarins	Lignans	24404-50-0	2	-	86230	72767	77846	77836	84411	73000	54947	53638	46989	85727	95204	68085	60098	66704	65934	--	--		527
mws0097	UPLC-MS/MS	357.13	151	358.142	C20H22O6	[M-H]-	-	-	Pinoresinol*	Lignans and Coumarins	Lignans	487-36-5	2	-	92027	86659	80678	90374	88671	86865	56643	47121	58063	101960	95659	73772	68843	67695	72040	C05366	ko00998,ko01100,ko01110		528
Lmsp004450	UPLC-MS/MS	359.15	131.05	358.142	C20H22O6	[M+H]+	-	-	Dehydrodiconiferyl alcohol	Phenolic acids	Phenolic acids	97465-82-2	3	-	19858	23365	47805	18031	25360	17307	19358	23023	31528	19358	7964.8	11516	12914	24533	30480	--	--		529
Jmbn004420	UPLC-MS/MS	359.08	161.02	360.085	C18H16O8	[M-H]-	-	-	Rosmarinic acid	Phenolic acids	Phenolic acids	20283-92-5	3	-	32207	25658	35735	20970	31225	40020	25404	30952	37285	45974	33488	30002	23995	31957	30020	C01850	ko00350,ko01100		530
pmb0998	UPLC-MS/MS	364.07	152.1	363.058	C10H14N5O8P	[M+H]+	-	-	Guanosine 5'-monophosphate	Nucleotides and derivatives	Nucleotides and derivatives	85-32-5	3	-	21373	15302	27611	18665	14363	23405	12507	21418	18958	20870	21787	20153	25138	18051	24347	C00144	ko00230,ko01100		531
pmb0752	UPLC-MS/MS	369.12	177.1	368.111	C17H20O9	[M+H]+	-	-	3-O-Feruloylquinic acid	Phenolic acids	Phenolic acids	1899-29-2	2	-	601730	418970	460860	313070	392020	513930	465380	402850	503450	343910	334960	280230	232880	174760	255340	C02572	--		532
mws0179	UPLC-MS/MS	367.1	190.9	368.111	C17H20O9	[M-H]-	-	-	Chlorogenic acid methyl ester	Phenolic acids	Phenolic acids	29708-87-0	2	-	304600	195800	238230	278910	206080	279550	293310	286510	241310	284700	278400	296000	241200	208120	273100	--	--		533
Hmgn002833	UPLC-MS/MS	371.11	297.11	372.12	C20H20O7	[M-H]-	-	-	4-Ketopinoresinol	Others	Others	-	3	-	9154.6	5891.5	10195	8589.5	9125.9	7664.3	8463.4	7040.5	7973.2	7976.2	4111.5	5824.2	5127.3	6669.7	6951.7	--	--		534
Smhn002274	UPLC-MS/MS	373.22	211.17	372.214	C19H32O7	[M+H]+	-	-	Blumenol C glucoside	Terpenoids	Terpene	135820-80-3	3	-	41577	35064	33949	41529	32092	43145	30193	17218	21044	52866	43961	35245	45484	31966	36048	--	--		535
pmp000695	UPLC-MS/MS	375.13	177.05	374.121	C16H22O10	[M+H]+	-	-	Swertiamarin	Terpenoids	Monoterpenoids	17388-39-5	3	-	99597	108610	99670	79265	92578	106740	87789	69916	99159	85417	108470	113210	92955	77574	73909	C09800	--		536
Hmgn004139	UPLC-MS/MS	373.13	329.05	374.136	C20H22O7	[M-H]-	-	-	Isohydroxymatairesinol	Lignans and Coumarins	Lignans	-	2	-	29226	24363	31722	43270	36539	49557	24725	23910	25726	23483	27344	30291	21894	22060	25277	--	--		537
pmn001400	UPLC-MS/MS	375.11	243.1	376.116	C19H20O8	[M-H]-	-	-	2,3,5,4'-Tetrahydroxystilbene-2-O-xyloside	Others	Stilbene	-	3	-	37186	5719.2	26545	36095	26112	23548	39981	35429	22132	24495	27918	36801	30750	16465	14633	--	--		538
Lmzn001983	UPLC-MS/MS	375.13	135.05	376.137	C16H24O10	[M-H]-	-	-	D-Threo-guaiacylglycerol-7-O-β-D-glucoside	Phenolic acids	Phenolic acids	-	1	-	21288	21894	23070	22978	26515	20493	37052	24056	15922	20128	19201	17590	17646	12830	16109	--	--		539
mws0232	UPLC-MS/MS	377.15	243	376.138	C17H20N4O6	[M+H]+	-	-	Riboflavin (Vitamin B2)	Others	Vitamin	83-88-5	2	-	213390	235370	201090	247930	248630	263520	472360	412970	423470	574780	578500	538150	280610	308890	224080	C00255	ko00740,ko01100,ko01110,ko01240,ko02010		540
pmn001660	UPLC-MS/MS	381.19	235.1	382.199	C20H30O7	[M-H]-	-	-	Cinncassiol A	Terpenoids	Sesquiterpenoids	73599-11-8	1	-	62064	54482	71177	98853	53094	53440	335950	237240	137490	366100	261890	315890	101930	116320	112040	C17645	--		541
pme3337	UPLC-MS/MS	384.12	252	383.108	C14H17N5O8	[M+H]+	-	-	Succinyladenosine	Nucleotides and derivatives	Nucleotides and derivatives	4542-23-8	1	-	136600	108790	139760	147880	140080	146550	95437	92512	120260	107160	108930	121650	102620	82447	95560	--	--		542
pme1286	UPLC-MS/MS	385.13	250	384.122	C14H20N6O5S	[M+H]+	-	-	S-(5'-Adenosy)-L-homocysteine	Amino acids and derivatives	Amino acids and derivatives	979-92-0	2	-	55010	40335	47126	40359	50852	52014	49243	59849	58252	32365	29742	31688	31911	35225	33068	C00021	ko00270,ko01100,ko01230,ko01240		543
Zmhn002227	UPLC-MS/MS	385.11	223.06	386.121	C17H22O10	[M-H]-	-	-	4-O-Glucosyl-sinapate	Phenolic acids	Phenolic acids	-	3	-	1269500	1064200	1264400	1404100	1081800	1551700	1460100	1269200	1137000	1555800	1669600	1575800	781860	948760	901370	C02919	--		544
Hmbp002333	UPLC-MS/MS	387.13	147.04	386.121	C17H22O10	[M+H]+	-	-	10-Dehydrogeniposide	Others	Others	-	3	-	19080	44554	41526	34136	28306	27527	44626	36997	25230	22642	32404	28088	25280	33832	29900	--	--		545
HJN003	UPLC-MS/MS	385.11	223.06	386.122	C17H22O10	[M-H]-	-	-	1-O-Sinapoyl-D-glucose	Phenolic acids	Phenolic acids	-	3	-	79813	77956	118470	75922	93282	78087	88868	54094	66959	87631	98829	113640	101810	65354	54040	C01175	ko00940		546
pmn001423	UPLC-MS/MS	385.19	223.13	386.194	C19H30O8	[M-H]-	-	-	Roseoside	Others	Others	54835-70-0	3	-	40962	50234	55196	42967	43070	48996	54768	26006	27621	60409	86433	66696	47742	77475	54495	--	--		547
Hmcn001415	UPLC-MS/MS	387.13	225.07	388.137	C17H24O10	[M-H]-	-	-	Majoroside	Others	Others	134140-02-6	3	-	201830	204810	197930	193700	174840	189040	173780	124860	174580	214360	252340	206640	211780	188500	163370	--	--		548
Cmhp002917	UPLC-MS/MS	389.14	165.05	388.137	C17H24O10	[M+H]+	-	-	Vogeloside	Terpenoids	Monoterpenoids	60077-47-6	3	-	27309	40812	36505	58032	43764	38380	23746	46875	37183	74668	48424	45383	38498	39274	46002	--	--		549
mws1565	UPLC-MS/MS	389.14	209.08	388.137	C17H24O10	[M+H]+	-	-	Geniposide	Terpenoids	Monoterpenoids	24512-63-8	2	-	4056100	3219800	3536300	5106600	3800200	4990200	3152700	3352800	2412600	4160800	5915500	6771400	4185000	3400400	3745100	C09781	--		550
Lmmp010562	UPLC-MS/MS	391.28	149.02	390.277	C24H38O4	[M+H]+	-	-	Diisooctyl Phthalate	Phenolic acids	Phenolic acids	27554-26-3	2	-	14055000	8938500	13265000	7906200	8095100	7454800	14437000	6325300	6894500	6886200	9098900	7765800	5835100	5276000	5290600	C14577	--		551
pme2735	UPLC-MS/MS	399.2	250	398.137	C15H22N6O5S	[M+H]+	-	-	S-Adenosyl-L-methionine	Amino acids and derivatives	Amino acids and derivatives	29908-03-0	3	-	202540	176020	229820	194400	278000	398370	242590	266280	326970	214120	191040	238530	153890	150500	279780	C00019	ko00261,ko00270,ko00330,ko00908,ko01100,ko01110,ko01230,ko01240,ko04122		552
pmc0281	UPLC-MS/MS	400.15	136.11	399.139	C15H21N5O8	[M+H]+	-	-	Ribosyladenosine	Nucleotides and derivatives	Nucleotides and derivatives	-	3	-	120690	63923	73248	108880	59665	90501	81400	103820	96855	78422	74722	78053	76623	50698	51031	--	--		553
Lmhn002573	UPLC-MS/MS	399.09	205.04	400.101	C17H20O11	[M-H]-	-	-	Sinapoylglucuronic acid	Phenolic acids	Phenolic acids	-	1	-	15227000	14663000	14612000	14589000	15079000	10535000	13165000	13025000	12281000	11121000	13571000	13431000	11958000	12868000	11539000	--	--		554
Hmln003529	UPLC-MS/MS	401.15	269.11	402.152	C18H26O10	[M-H]-	-	-	Benzyl β-primeveroside	Phenolic acids	Phenolic acids	130622-31-0	2	-	226250	275530	314500	292160	269820	324750	161170	202150	149040	260620	279130	331320	319690	296440	196170	--	--		555
Cmjn004337	UPLC-MS/MS	401.14	269.1	402.153	C18H26O10	[M-H]-	-	-	Benzyl-(2''-O-xylosyl)glucoside	Phenolic acids	Phenolic acids	-	2	-	203890	256680	311300	432160	336740	386330	210220	191870	204030	283430	350210	207620	220090	263070	215910	--	--		556
pmf0248	UPLC-MS/MS	403.36	373.1	402.35	C27H46O2	[M+H]+	-	-	Delta-Tocopherol	Others	Vitamin	119-13-1	3	-	1913.7	1248.3	2061.1	1974.6	2103.1	2534.1	2125.8	1976.5	1916.1	3208.7	1683.4	2520	1162.9	1813.5	2794.2	C14151	ko00130,ko01100,ko01110,ko01240		557
pme3007	UPLC-MS/MS	402.99	159	404.002	C9H14N2O12P2	[M-H]-	-	-	Uridine 5'-diphosphate	Nucleotides and derivatives	Nucleotides and derivatives	27821-45-0	3	-	29865	31915	29142	30417	30709	28916	11392	16535	9336.1	6045.1	7120.4	6152.5	21553	20353	22608	C00015	ko00240,ko00908,ko01100,ko01240		558
pmn001394	UPLC-MS/MS	405.12	243.1	406.126	C20H22O9	[M-H]-	-	-	2,3,5,4'-Tetrahydroxystilbene-2-O-glucoside	Others	Stilbene	82373-94-2	2	-	1963300	1493000	1853600	2148400	2167500	1812100	2718400	2787300	2311600	2499400	2532300	2721400	1691700	1579900	1551100	--	--		559
Zmhn001746	UPLC-MS/MS	405.12	243.07	406.127	C20H22O9	[M-H]-	-	-	Piceatannol-3'-O-glucoside	Others	Stilbene	94356-26-0	2	-	1482900	1853600	1745700	2246100	2163500	1902100	2482300	2645400	2694100	2268700	2586700	2613100	1568700	1778600	1466200	--	--		560
MWSslk171	UPLC-MS/MS	407.13	227.07	408.142	C20H24O9	[M-H]-	-	-	Nodakenin	Lignans and Coumarins	Coumarins	495-31-8	3	-	26682	13036	14815	14634	20928	17654	41940	37452	36306	39019	43163	39335	29657	32223	22654	C09279	--		561
Lmyp004617	UPLC-MS/MS	419.13	257.08	418.127	C21H22O9	[M+H]+	-	-	Pinocembrin-7-O-glucoside (Pinocembroside)	Flavonoids	Flavanones	75829-43-5	3	-	9456.3	7581.6	7637.8	5711.7	3392.8	4204.6	10436	12395	10813	10572	18660	14674	8736	10376	9402.5	--	--		562
mws2523	UPLC-MS/MS	421.08	241.1	422.083	C12H23O14P	[M-H]-	-	-	Trehalose 6-phosphate	Others	Saccharides and Alcohols	4484-88-2	3	-	15351	12230	15826	14946	20562	9807.4	7884.8	19389	10041	5238.2	8152.8	6694.3	9090.9	9223.9	10123	C00689	ko00500,ko01100,ko01110		563
pmb0864	UPLC-MS/MS	426.26	285.24	425.254	C19H40NO7P	[M+H]+	-	-	LysoPE 14:0	Lipids	LPE	-	1	-	69301	49871	72202	32715	33186	37418	42248	46433	40665	56346	44492	32758	46774	39497	50510	--	--		564
Lmhp008337	UPLC-MS/MS	426.26	285.24	425.254	C19H40NO7P	[M+H]+	-	-	LysoPE 14:0(2n isomer)	Lipids	LPE	-	1	-	25410	19516	24345	11386	12691	14361	11088	18717	12904	20913	17298	12938	14913	13522	13563	--	--		565
pmf0085	UPLC-MS/MS	427.39	345	426.386	C30H50O	[M+H]+	-	-	Cycloartenol	Terpenoids	Triterpene	469-38-5	3	-	20876	20796	19557	19637	18854	18307	18197	18808	17130	18125	17483	17685	22589	20097	19675	C01902	ko00100,ko01100,ko01110		566
pme2117	UPLC-MS/MS	426	159	427.029	C10H15N5O10P2	[M-H]-	-	-	Adenosine 5'-diphosphate	Nucleotides and derivatives	Nucleotides and derivatives	58-64-0	3	-	104740	85046	96283	108270	113680	152540	68704	27580	62637	56390	54046	50140	62966	58161	57855	C00008	ko00190,ko00195,ko00230,ko00908,ko01100,ko01110,ko01240		567
MWS20149	UPLC-MS/MS	433.11	271.07	432.106	C21H20O10	[M+H]+	-	-	Apigenin-7-O-α-D-glucopyranoside	Flavonoids	Flavones	-	3	-	64594	30598	57068	66430	58661	55681	97951	45452	52496	59489	94312	72610	78258	55983	62323	--	--		568
HJN087	UPLC-MS/MS	433.12	271.06	434.121	C21H22O10	[M-H]-	-	-	Naringenin-4'-O-glucoside	Flavonoids	Flavanones	-	3	-	19451	10061	24711	8484.1	8834.7	7746.4	25560	30857	34876	15673	15413	18272	17281	15563	23622	--	--		569
mws1179	UPLC-MS/MS	433.11	271	434.121	C21H22O10	[M-H]-	-	-	Naringenin-7-O-glucoside (Prunin)	Flavonoids	Flavanones	529-55-5	3	-	125230	64250	145190	66004	90886	73446	139160	130740	144430	52798	64800	72608	82403	87313	75435	C09099	ko00941		570
mws2118	UPLC-MS/MS	435.13	166.7	436.137	C21H24O10	[M-H]-	-	-	Phloretin-2'-O-glucoside (Phlorizin)	Flavonoids	Chalcones	60-81-1	3	-	5051.5	8332.8	9746.9	3046	6092.4	7119.5	15874	14282	11744	17527	20977	18695	9610.1	12789	8725.5	C01604	ko00941,ko01110		571
Lmhp008273	UPLC-MS/MS	438.26	297.24	437.254	C20H40NO7P	[M+H]+	-	-	LysoPE 15:1(2n isomer)	Lipids	LPE	-	2	-	20340	13298	18881	9063.3	10679	10411	11149	15062	11970	11859	8585.5	7387.8	10760	9764.5	9891.7	--	--		572
Lmhp008440	UPLC-MS/MS	438.26	297.24	437.254	C20H40NO7P	[M+H]+	-	-	LysoPE 15:1	Lipids	LPE	-	2	-	49798	33044	50231	24276	25562	24148	30530	36474	26432	19468	29052	17619	27586	30896	24743	--	--		573
MWSslk201	UPLC-MS/MS	437.14	59.01	438.153	C21H26O10	[M-H]-	-	-	Sec-O-Glucosylhamaudol	Others	Others	80681-44-3	2	-	13284	17639	11411	16126	9481.8	15092	16553	12154	19299	24962	20556	25733	9867.2	15022	11189	C17484	--		574
Lmhp008885	UPLC-MS/MS	440.28	299.26	439.27	C20H42NO7P	[M+H]+	-	-	LysoPE 15:0(2n isomer)	Lipids	LPE	-	2	-	54468	36758	44319	28295	18267	27920	24291	29687	28852	47925	40881	30016	30368	35722	36152	--	--		575
Lmhp009187	UPLC-MS/MS	440.28	299.26	439.27	C20H42NO7P	[M+H]+	-	-	LysoPE 15:0	Lipids	LPE	-	2	-	133910	119520	125840	80138	63465	65612	95833	95526	101550	142640	126290	99116	92861	94740	105730	--	--		576
pmb0862	UPLC-MS/MS	440.28	184.07	439.27	C20H42NO7P	[M+H]+	-	-	LysoPC 12:0	Lipids	LPC	20559-18-6	3	-	12050	10734	13155	5716.9	4211.2	6246.8	9403.9	13182	10249	11341	11650	7606.8	6222.6	9412.3	7768.5	--	--		577
pmp001247	UPLC-MS/MS	442.2	221.08	442.182	C21H32NO9+	[M]+	-	-	Feruloylcholine glucoside	Alkaloids	Phenolamine	-	3	-	32405	10756	13999	12220	14618	35575	25976	15774	36371	16978	24584	12493	10368	10118	15231	--	--		578
pme1014	UPLC-MS/MS	445.3	341.3	444.303	C31H40O2	[M+H]+	-	-	Menatetrenone (Vitamin K2)	Others	Vitamin	11032-49-8	3	-	67466	72452	65151	69171	86853	72845	61951	89783	86919	71917	67514	55169	118240	107350	95451	--	--		579
mws0913	UPLC-MS/MS	447.09	285	448.101	C21H20O11	[M-H]-	-	-	Kaempferol-3-O-galactoside (Trifolin)	Flavonoids	Flavonols	23627-87-4	2	-	222710	334150	377750	169010	99706	172110	257400	381140	120700	181850	283130	231980	240820	206780	159350	C12626	ko00944		580
mws2209	UPLC-MS/MS	449.11	287.06	448.101	C21H20O11	[M+H]+	-	-	Kaempferol-3-O-glucoside (Astragalin)*	Flavonoids	Flavonols	480-10-4	1	-	1240300	1728500	2109800	728460	480380	827790	1342800	2078600	859960	1319800	1610800	1421500	1188700	1061000	1233400	C12249	ko00944,ko01110		581
MWSHY0104	UPLC-MS/MS	449.11	287.06	448.101	C21H20O11	[M+H]+	-	-	Luteolin-7-O-glucoside (Cynaroside)	Flavonoids	Flavones	5373-11-5	3	-	1066100	1502400	1553600	621240	459830	609020	1303000	1722300	849300	1146000	1424300	1111800	962200	958790	1004300	C03951	ko00944		582
Xmyp005654	UPLC-MS/MS	449.11	287.06	448.101	C21H20O11	[M+H]+	-	-	Kaempferol-4'-O-glucoside	Flavonoids	Flavonols	-	3	-	1227600	1513300	1619500	830250	498510	906270	1179000	2052200	736940	1216300	1510900	1140900	1193500	1187600	1310400	--	--		583
MWS20147	UPLC-MS/MS	449.11	287.06	448.101	C21H20O11	[M+H]+	-	-	Luteolin-3'-O-glucoside	Flavonoids	Flavones	5154-41-6	3	-	1786400	1768800	2262000	987430	826060	1069400	1298000	2695200	1237600	1663200	2297500	1939600	1619100	1583400	1220900	--	--		584
mws0089	UPLC-MS/MS	447.09	285.04	448.101	C21H20O11	[M-H]-	-	-	Kaempferol-7-O-glucoside*	Flavonoids	Flavonols	16290-07-6	1	-	220050	309750	320490	94350	98578	120620	204340	348360	139100	195480	244370	211180	206630	197280	217570	--	--		585
Lmtn002796	UPLC-MS/MS	449.1	287.05	450.116	C21H22O11	[M-H]-	-	-	Aromadendrin-7-O-glucoside	Flavonoids	Flavanonols	28189-90-4	3	-	23406	30713	41568	28738	14268	28200	17418	29694	14810	16703	20523	22951	30070	25646	17248	--	--		586
mws0057	UPLC-MS/MS	451.12	289	450.116	C21H22O11	[M+H]+	-	-	Eriodictyol-7-O-glucoside	Flavonoids	Flavanones	38965-51-4	2	-	147610	144580	151310	125850	109810	172270	103340	104240	91343	131140	319490	186300	140530	156510	149280	--	--		587
MWSmce674	UPLC-MS/MS	451.36	89.06	450.35	C31H46O2	[M+H]+	-	-	Phylloquinone (Vitamin K1)	Others	Vitamin	84-80-0	2	-	8311.4	7422	8507.2	8273.4	7755.3	8345.4	9127.4	9337.3	9225.7	8819.5	7033.6	7681.1	9472.2	8388.4	8205.5	--	--		588
Lmhp008763	UPLC-MS/MS	452.28	311.26	451.27	C21H42NO7P	[M+H]+	-	-	LysoPE 16:1(2n isomer)	Lipids	LPE	-	2	-	59559	63053	72552	29581	34109	34674	59981	76478	58638	41331	34577	23571	41289	35312	40606	--	--		589
Lmhp009034	UPLC-MS/MS	452.28	311.26	451.27	C21H42NO7P	[M+H]+	-	-	LysoPE 16:1	Lipids	LPE	-	2	-	64413	58335	68758	30990	27401	32891	53425	67030	58232	45194	31586	23877	45580	42199	42238	--	--		590
pmd0160	UPLC-MS/MS	454.29	313.27	453.286	C21H44NO7P	[M+H]+	-	-	LysoPE 16:0(2n isomer)	Lipids	LPE	-	1	-	3145400	2504000	2550400	1627900	1531800	1515300	1480600	1930300	1575700	2073100	1782300	1351100	1959900	1974700	2102900	--	--		591
pmb0876	UPLC-MS/MS	454.29	313.27	453.286	C21H44NO7P	[M+H]+	-	-	LysoPE 16:0	Lipids	LPE	53862-35-4	1	-	9263400	7771900	7972600	4305000	4281900	3927800	4609200	5972500	5011200	6896800	5552000	4259200	6344000	6047800	6267100	--	--		592
MWS5083	UPLC-MS/MS	455.1	96.97	456.105	C17H21N4O9P	[M-H]-	-	-	Flavin Single Nucleotide(FMN)	Nucleotides and derivatives	Nucleotides and derivatives	6184-17-4	1	-	826620	753730	815810	756510	905300	940780	542740	513800	413140	433180	546550	463880	625600	605610	691890	C00061	ko00190,ko00740,ko01100,ko01110,ko01240		593
Hmbn004734	UPLC-MS/MS	455.32	455.32	456.325	C29H44O4	[M-H]-	-	-	30-Norhederagenin	Terpenoids	Triterpene	117654-06-5	3	-	7729.1	4764.5	6899.5	6152	6301.9	5461.8	7220.8	6294.5	7457.5	8769.7	7676.8	8724.6	6580.8	6486.9	7336.9	--	--		594
pmb0464	UPLC-MS/MS	458.1	116.3	457.143	C16H27NO14	[M+H]+	-	-	L-Aspartic acid-O-diglucoside	Amino acids and derivatives	Amino acids and derivatives	-	3	-	369700	118320	292220	277230	171400	234230	212550	560880	266340	222930	323600	242330	449920	213030	354120	--	--		595
pmb2654	UPLC-MS/MS	460.1	117.9	461.153	C19H27NO12	[M-H]-	-	-	Anthranilate-1-O-Sophoroside	Phenolic acids	Phenolic acids	-	3	-	17077	19118	12862	18710	22504	21952	23191	11515	16348	9649.5	5151	14865	14092	13492	11533	--	--		596
mws0091	UPLC-MS/MS	463.09	300.03	464.095	C21H20O12	[M-H]-	-	-	Quercetin-3-O-glucoside (Isoquercitrin)	Flavonoids	Flavonols	482-35-9	3	-	8895.5	10270	6998	11430	13334	14641	9849.2	75325	11464	29229	11440	4464.9	13368	11733	15895	C05623	ko00944,ko01100,ko01110		597
Lmdp003286	UPLC-MS/MS	465.1	303.06	464.095	C21H20O12	[M+H]+	-	-	Isohyperoside	Flavonoids	Flavonols	35589-21-0	3	-	24932	19232	16282	16029	26058	24268	34730	133240	26799	60340	32474	38504	29898	24374	54568	--	--		598
mws0061	UPLC-MS/MS	463.09	300	464.095	C21H20O12	[M-H]-	-	-	Quercetin-3-O-galactoside (Hyperin)	Flavonoids	Flavonols	482-36-0	3	-	18974	3838	13896	20289	15870	24819	12088	101050	15207	55943	10812	11724	16419	39926	21542	C10073	--		599
Lmzp002365	UPLC-MS/MS	465.14	303.09	464.131	C22H24O11	[M+H]+	-	-	Hesperetin-7-O-glucoside	Flavonoids	Flavanones	31712-49-9	3	-	78160	58294	47549	69613	71021	71148	62288	35646	50145	69641	72318	64024	59662	83793	68871	C16422	ko00941		600
Lmhp009769	UPLC-MS/MS	466.29	325.27	465.286	C22H44NO7P	[M+H]+	-	-	LysoPE 17:1	Lipids	LPE	-	3	-	3082.4	3041.6	3893.8	2491.4	1468.4	862.59	3114.7	3307.1	3292.6	3332.8	2362.5	1587.7	2678.2	3317.2	2471.4	--	--		601
pmd0130	UPLC-MS/MS	468.31	184.07	467.301	C22H46NO7P	[M+H]+	-	-	LysoPC 14:0	Lipids	LPC	20559-16-4	3	-	150090	111720	134710	76080	93325	100850	116210	121460	109360	188640	145080	114560	108620	118140	105260	--	--		602
Lmhp010162	UPLC-MS/MS	468.31	327.29	467.301	C22H46NO7P	[M+H]+	-	-	LysoPE 17:0	Lipids	LPE	-	2	-	11662	11020	9590.5	7495.1	4485.8	6645.8	4718.8	4908.9	5328.9	13299	9107.8	6764.1	8579	9386.9	9213.6	--	--		603
pmb1912	UPLC-MS/MS	474.17	327	473.166	C20H23N7O7	[M+H]+	-	-	10-Formyltetrahydrofolic Acid	Alkaloids	Alkaloids	2800-34-2	2	-	65910	43932	95093	81280	65171	134940	83461	94875	95014	86130	70019	92743	57713	39062	58919	C00234	ko00670,ko00970,ko01100,ko01200,ko01240		604
pmn001727	UPLC-MS/MS	474.18	312.12	475.184	C24H29NO9	[M-H]-	-	-	N-(4-O-(Glucosyl)-E-feruloyl)-tyramine	Alkaloids	Phenolamine	-	3	-	155170	181110	211830	303070	309060	270230	130960	163990	205440	154080	134730	136870	192610	193050	172070	--	--		605
Lmhp008589	UPLC-MS/MS	476.28	335.26	475.27	C23H42NO7P	[M+H]+	-	-	LysoPE 18:3(2n isomer)	Lipids	LPE	-	1	-	1919100	1661700	1856400	975010	841480	959900	1904800	2101000	1831800	1381700	1191200	1157100	1255400	1166800	1172700	--	--		606
Lmhp008801	UPLC-MS/MS	476.28	335.26	475.27	C23H42NO7P	[M+H]+	-	-	LysoPE 18:3	Lipids	LPE	-	1	-	1862700	1656600	1849800	1178700	1036400	1093400	1450100	1465100	1286600	1198600	1083700	1006800	1130300	1143300	1184900	--	--		607
pme1683	UPLC-MS/MS	477.2	258	476.168	C18H32CaN2O10	[M+H]+	-	-	Calcium Pantothenate	Others	Vitamin	137-08-6	3	-	16954	11627	17210	11225	19087	18689	14967	19533	17250	12062	13899	8422.6	11285	13929	16113	C12276	--		608
pmb0881	UPLC-MS/MS	478.29	337.27	477.286	C23H44NO7P	[M+H]+	-	-	LysoPE 18:2	Lipids	LPE	-	1	-	11554000	10119000	10998000	7884600	7876200	7600600	7628700	8463400	7230300	6842600	5803500	5024700	8049500	7896500	8347000	--	--		609
pmb0874	UPLC-MS/MS	478.29	337.27	477.286	C23H44NO7P	[M+H]+	-	-	LysoPE 18:2(2n isomer)	Lipids	LPE	-	1	-	22358000	19735000	22365000	11971000	11962000	11102000	17544000	19753000	17905000	14484000	12046000	10682000	15440000	14108000	14318000	--	--		610
Lmjp002906	UPLC-MS/MS	479.12	317.07	478.111	C22H22O12	[M+H]+	-	-	Rhamnetin-3-O-Glucoside	Flavonoids	Flavonols	27875-34-9	3	-	38816	35019	39202	35378	32332	47630	34942	62456	44079	38390	39747	50138	29260	41998	22180	--	--		611
Hmcp002207	UPLC-MS/MS	479.12	317.06	478.111	C22H22O12	[M+H]+	-	-	Isorhamnetin-7-O-glucoside (Brassicin)*	Flavonoids	Flavonols	6743-96-0	3	-	41707	36418	31555	34921	29698	39274	43091	91799	21931	40687	38248	37167	42692	55430	45071	--	--		612
Lmjp003044	UPLC-MS/MS	479.12	317.06	478.111	C22H22O12	[M+H]+	-	-	Isorhamnetin-3-O-Glucoside*	Flavonoids	Flavonols	5041-82-7	3	-	54184	47220	42940	29852	30086	19370	57558	73263	51117	35903	40387	40511	43918	36716	48862	--	--		613
Hmgp002036	UPLC-MS/MS	479.12	317.06	478.112	C22H22O12	[M+H]+	-	-	Nepetin-7-O-glucoside(Nepitrin)	Flavonoids	Flavones	569-90-4	3	-	54749	23902	41997	34634	33834	34706	41792	76011	38353	37478	35266	47638	23052	30175	25089	--	--		614
mws0289	UPLC-MS/MS	480.31	339.29	479.301	C23H46NO7P	[M+H]+	-	-	LysoPE 18:1	Lipids	LPE	89576-29-4	1	-	274920	199200	237970	111890	113240	96798	124900	142910	132670	111940	83579	69955	153580	148940	154490	--	--		615
pmb2260	UPLC-MS/MS	480.31	184.07	479.301	C23H46NO7P	[M+H]+	-	-	LysoPC 15:1	Lipids	LPC	-	2	-	272810	154990	214550	103430	128790	138130	145550	181320	180990	155280	151090	112850	143260	148220	135860	--	--		616
pmb0856	UPLC-MS/MS	480.31	339.29	479.301	C23H46NO7P	[M+H]+	-	-	LysoPE 18:1(2n isomer)	Lipids	LPE	-	1	-	158350	112570	129080	68840	67655	49051	65937	79724	72089	61657	48939	39321	86853	86661	88973	--	--		617
Lmhp009129	UPLC-MS/MS	482.32	184.07	481.317	C23H48NO7P	[M+H]+	-	-	LysoPC 15:0(2n isomer)	Lipids	LPC	-	2	-	97300	74765	84165	66445	60476	64507	72003	62769	64698	129340	109200	100440	63398	70909	65747	--	--		618
pmb2319	UPLC-MS/MS	482.32	184.07	481.317	C23H48NO7P	[M+H]+	-	-	LysoPC 15:0	Lipids	LPC	108273-89-8	2	-	342040	230220	268960	213640	194240	204470	283260	306990	264720	468040	445640	424510	260960	273500	241820	--	--		619
pmb0880	UPLC-MS/MS	482.32	341.31	481.317	C23H48NO7P	[M+H]+	-	-	LysoPE 18:0(2n isomer)	Lipids	LPE	-	3	-	3763.8	4934.4	5392	2302.5	2712.6	1785.2	2011	2894.4	1976.4	2521.1	1279.8	1844.6	3199.3	2583	2163.6	--	--		620
pmb0883	UPLC-MS/MS	482.32	341.31	481.317	C23H48NO7P	[M+H]+	-	-	LysoPE 18:0	Lipids	LPE	69747-55-3	3	-	31662	40894	28380	18079	12058	9589.9	14200	20245	18842	24581	20327	15956	30325	31924	36146	--	--		621
HJN104	UPLC-MS/MS	481.14	319.08	482.105	C21H22O13	[M-H]-	-	-	Dihydromyricetin-3-O-glucoside	Flavonoids	Flavanonols	-	2	-	95402	137270	98680	153830	131690	181110	178950	123780	153620	276120	210520	320060	154660	160570	142730	--	--		622
pmb3072	UPLC-MS/MS	481.14	319.3	482.142	C22H26O12	[M-H]-	-	-	3-O-p-Coumaroylshikimic acid-O-glucoside	Phenolic acids	Phenolic acids	-	2	-	65630	51864	49866	52382	46447	49051	37514	41006	43068	34970	36866	47296	33261	43042	54984	--	--		623
Hmyn007168	UPLC-MS/MS	483.27	255.23	484.278	C22H45O9P	[M-H]-	-	-	LysoPG 16:0	Lipids	Glycerol ester	-	3	-	7158	6405.4	5759	13581	3809	3389	8707.8	6635.6	5067	5695.9	6294.2	7366.2	1296.7	1581.4	1005.1	--	--		624
Lmmn003398	UPLC-MS/MS	489.11	285.04	490.111	C23H22O12	[M-H]-	-	-	Kaempferol-3-O-(6''-acetyl)glucoside	Flavonoids	Flavonols	-	2	-	95610	90134	104420	58684	46486	40956	93028	135540	77925	90964	122540	103950	60954	50157	92817	--	--		625
pmb0863	UPLC-MS/MS	492.31	184.07	491.301	C24H46NO7P	[M+H]+	-	-	LysoPC 16:2(2n isomer)	Lipids	LPC	-	2	-	35264	24587	30213	15943	19909	15575	26502	25755	22874	27903	22499	17941	16865	19588	16684	--	--		626
pma1303	UPLC-MS/MS	492.31	184.07	491.301	C24H46NO7P	[M+H]+	-	-	LysoPC 16:2	Lipids	LPC	-	3	-	26051	24641	27831	15838	17077	18872	27012	29414	22329	26700	24570	14387	19217	20003	16904	--	--		627
pmb3042	UPLC-MS/MS	491.12	329.1	492.127	C23H24O12	[M-H]-	-	-	Tricin-5-O-Glucoside	Flavonoids	Flavones	32769-00-9	3	-	30423	28856	31538	40023	23220	37746	43353	40568	44993	56117	47741	56962	29622	24148	21264	--	--		628
pmb0790	UPLC-MS/MS	494.19	332.5	493.18	C20H31NO13	[M+H]+	-	-	Pyridoxine-5'-O-diglucoside	Others	Vitamin	-	3	-	4987.3	3695.9	3674.9	4553.1	3685.3	6123.3	5998.1	3253.7	4332.9	3198.4	7007	5935	2244.3	4922.5	4520.4	--	--		629
pmp001270	UPLC-MS/MS	494.32	184.07	493.317	C24H48NO7P	[M+H]+	-	-	LysoPC 16:1	Lipids	LPC	76790-27-7	1	-	168310	141020	186090	88021	99804	92972	153730	189790	176660	151570	119380	103540	119170	129550	120500	--	--		630
Lmhp008833	UPLC-MS/MS	494.32	184.07	493.317	C24H48NO7P	[M+H]+	-	-	LysoPC 16:1(2n isomer)	Lipids	LPC	-	1	-	172520	136100	172820	64121	66528	73088	180390	197820	165260	176720	139170	116680	108680	96540	109290	--	--		631
pmd0132	UPLC-MS/MS	496.34	184.07	495.332	C24H50NO7P	[M+H]+	-	-	LysoPC 16:0(2n isomer)	Lipids	LPC	-	1	-	28733000	22133000	23959000	17589000	17979000	19457000	21480000	24757000	21922000	31881000	26845000	23223000	23073000	22048000	22441000	--	--		632
pmb0855	UPLC-MS/MS	496.34	184.07	495.332	C24H50NO7P	[M+H]+	-	-	LysoPC 16:0	Lipids	LPC	17364-16-8	1	-	29851000	22621000	24690000	18471000	18764000	19346000	22131000	24697000	21920000	32993000	28188000	23614000	22598000	22198000	22535000	--	--		633
Lmhp010040	UPLC-MS/MS	504.31	363.29	503.301	C25H46NO7P	[M+H]+	-	-	LysoPE 20:3	Lipids	LPE	-	3	-	7625.1	5522	6556.8	3529.8	3552.1	3779.7	4717.6	6002.7	5530.3	4007.8	5042.5	3250.5	4788.1	4358.3	4703.7	--	--		634
Lmhp009802	UPLC-MS/MS	504.31	363.29	503.301	C25H46NO7P	[M+H]+	-	-	LysoPE 20:3(2n isomer)	Lipids	LPE	-	3	-	5003.1	5277.3	6103	2879.7	2190.5	3072.3	3427	5572	4818.3	6008.7	3949.7	3589.7	5609.8	5751.7	5030.7	--	--		635
pmn001642	UPLC-MS/MS	503.08	459.1	504.09	C23H20O13	[M-H]-	-	-	Kaempferol-3-O-(2''-O-acetyl)glucuronide	Flavonoids	Flavonols	-	3	-	42430	62919	89257	113540	103000	191740	68340	79837	75601	160390	85149	108010	63503	80205	79713	--	--		636
HJAP135	UPLC-MS/MS	505.12	257.08	504.126	C24H24O12	[M+H]+	-	-	Pinocembrin-7-O-(6''-O-malonyl)glucoside	Flavonoids	Flavanones	-	2	-	54532	38665	42034	34099	28131	28334	79681	65464	58951	56524	91405	97453	46464	50223	47299	--	--		637
Lmsn004970	UPLC-MS/MS	503.12	179.04	504.127	C24H24O12	[M-H]-	-	-	3,6-Di-O-caffeoyl glucose	Phenolic acids	Phenolic acids	-	2	-	123060	82940	113350	86237	96590	99418	106380	111450	108330	122360	121840	200650	88920	93629	93371	--	--		638
Lmsn004322	UPLC-MS/MS	503.12	179.03	504.127	C24H24O12	[M-H]-	-	-	1,6-Di-O-caffeoyl-β-D-glucose	Phenolic acids	Phenolic acids	-	2	-	89986	68822	104020	80975	112860	129030	122530	110470	112160	144240	163430	190250	66602	88370	109090	--	--		639
MWS0442	UPLC-MS/MS	527.16	365.1	504.169	C18H32O16	[M+Na]+	-	-	Maltotriose	Others	Saccharides and Alcohols	1109-28-0	3	-	47891	57474	43485	31633	51601	59754	54981	27329	39867	38359	45801	33547	51937	48475	50456	C01835	ko02010		640
Lmhp010757	UPLC-MS/MS	506.32	365.31	505.317	C25H48NO7P	[M+H]+	-	-	LysoPE 20:2	Lipids	LPE	-	1	-	136320	114460	99865	49404	49704	39923	56262	82182	68354	62530	40720	32763	86266	77300	82643	--	--		641
Lmhp008718	UPLC-MS/MS	506.32	184.07	505.317	C25H48NO7P	[M+H]+	-	-	LysoPC 17:2	Lipids	LPC	-	1	-	92872	74592	74045	36926	34832	45564	91492	88610	89620	76667	59007	57985	51045	55962	63283	--	--		642
Lmhp010514	UPLC-MS/MS	506.32	365.31	505.317	C25H48NO7P	[M+H]+	-	-	LysoPE 20:2(2n isomer)	Lipids	LPE	-	1	-	133710	111360	95695	49459	46020	35610	56042	79441	59812	50749	41207	31875	75622	76163	82832	--	--		643
Lmhp009590	UPLC-MS/MS	508.34	184.07	507.332	C25H50NO7P	[M+H]+	-	-	LysoPC 17:1	Lipids	LPC	-	3	-	49058	33795	37964	32784	37453	36299	41485	39743	40362	46646	41003	35676	41546	38069	36011	--	--		644
pmb2406	UPLC-MS/MS	510.36	184.07	509.348	C25H52NO7P	[M+H]+	-	-	LysoPC 17:0	Lipids	LPC	50930-23-9	2	-	226300	209900	212660	194150	144190	166300	167920	182080	163920	430160	339240	288930	213340	212190	227790	--	--		645
Lmhp010515	UPLC-MS/MS	510.36	184.07	509.348	C25H52NO7P	[M+H]+	-	-	LysoPC 17:0(2n isomer)	Lipids	LPC	-	2	-	69423	57869	58150	57551	45853	49017	43243	44977	38042	110880	84974	72053	56967	57001	61076	--	--		646
Lmhp009526	UPLC-MS/MS	515.32	261.22	514.314	C27H46O9	[M+H]+	-	-	2-α-Linolenoyl-glycerol-1-O-glucoside	Lipids	Glycerol ester	-	1	-	172610	87538	100760	111910	69146	90893	89610	62332	95266	86212	95767	123170	111610	97773	79506	--	--		647
Lmhp009773	UPLC-MS/MS	515.32	261.22	514.314	C27H46O9	[M+H]+	-	-	1-α-Linolenoyl-glycerol-3-O-glucoside	Lipids	Glycerol ester	-	1	-	146670	110140	171590	97518	75334	101920	79942	74948	100230	75706	70578	83026	96837	80728	69477	--	--		648
MWSmce328	UPLC-MS/MS	517.13	163.04	516.127	C25H24O12	[M+H]+	-	-	Isochlorogenic acid C	Phenolic acids	Phenolic acids	57378-72-0	3	-	8917.5	9614.5	11285	23104	17762	27218	24340	18548	17558	42489	9692	27466	19285	17753	24024	--	--		649
Lmhp010573	UPLC-MS/MS	517.34	263.24	516.33	C27H48O9	[M+H]+	-	-	1-Linoleoylglycerol-3-O-glucoside	Lipids	Glycerol ester	-	1	-	11975	9135.2	7368	4316.4	3400	5183.6	5826.6	4105.6	7592.2	2894	3993.5	3986.5	7083.2	6179.8	5864.9	--	--		650
Lmhp010334	UPLC-MS/MS	517.34	263.24	516.33	C27H48O9	[M+H]+	-	-	2-Linoleoylglycerol-1-O-glucoside	Lipids	Glycerol ester	-	1	-	7925.8	3179.9	5807	5351.6	4170.5	2656	4677.2	5207.6	4952.7	2191.2	4173	4580.9	4159.9	3972.5	6111.5	--	--		651
pmb0854	UPLC-MS/MS	518.32	184.07	517.317	C26H48NO7P	[M+H]+	-	-	LysoPC 18:3	Lipids	LPC	-	1	-	7855700	6714500	7017800	5379300	4874800	5267800	7201900	8184500	6488400	6279400	6306900	5078000	5339000	5345100	5406900	--	--		652
pmb0865	UPLC-MS/MS	518.32	184.07	517.317	C26H48NO7P	[M+H]+	-	-	LysoPC 18:3(2n isomer)	Lipids	LPC	-	1	-	7950300	6680100	7734500	5704800	4827600	5484100	7348300	6864800	6669100	6074700	5891000	6417500	5631800	5531500	5473500	--	--		653
Hmbn002692	UPLC-MS/MS	517.16	175.04	518.164	C22H30O14	[M-H]-	-	-	6'-O-Feruloyl-D-sucrose	Phenolic acids	Phenolic acids	118230-77-6	2	-	2950500	3238700	3579900	1827100	2068800	2332200	2055400	2246700	1881200	1484500	1056900	1641600	2314000	2414400	2568800	--	--		654
Lmmn007259	UPLC-MS/MS	517.19	489.19	518.194	C30H30O8	[M-H]-	-	-	Gossypol	Terpenoids	Sesquiterpenoids	303-45-7	2	-	5202.6	3776.2	3194.1	4618.5	3617.2	3419	4715.9	4263.7	3991.3	2861.4	2696.6	4892.6	4207.2	5287.7	4712.9	C07667	ko00909,ko01110		655
pmp001273	UPLC-MS/MS	520.34	184.07	519.332	C26H50NO7P	[M+H]+	-	-	LysoPC 18:2	Lipids	LPC	-	1	-	4614800	4581600	3942800	3205000	3153500	3264100	4471700	3761500	3346800	3454200	2960200	2715900	3143700	3162200	3903000	--	--		656
pmp001251	UPLC-MS/MS	520.34	184.07	519.332	C26H50NO7P	[M+H]+	-	-	LysoPC 18:2(2n isomer)	Lipids	LPC	-	1	-	4659700	3450500	3952500	3081000	3306400	3346100	3349700	3620600	3410000	3494800	3103700	2704300	3168200	3135600	2942300	--	--		657
pma0791	UPLC-MS/MS	521	273	520.122	C24H24O13	[M+H]+	-	-	Naringenin-7-O-(6''-malonyl)glucoside	Flavonoids	Flavanones	-	3	-	14104	17899	33313	7941.2	18138	19670	32120	24810	24228	11362	12346	15145	7275.1	17318	19496	--	--		658
pmn001378	UPLC-MS/MS	519.19	357.14	520.194	C26H32O11	[M-H]-	-	-	Pinoresinol-4-O-glucoside	Lignans and Coumarins	Lignans	41607-20-9	1	-	5043400	4264800	4593700	3562000	3969300	3080900	4615300	5089600	3804500	3386000	2571900	2294600	3309500	3473800	4106300	C17529	--		659
Lmhp010190	UPLC-MS/MS	522.36	184.07	521.348	C26H52NO7P	[M+H]+	-	-	LysoPC 18:1(2n isomer)	Lipids	LPC	-	1	-	1606600	1054300	1246700	708780	711830	678110	998810	1082500	965150	1026900	813720	659200	888830	875440	878130	--	--		660
pmp001281	UPLC-MS/MS	522.36	184.07	521.348	C26H52NO7P	[M+H]+	-	-	LysoPC 18:1	Lipids	LPC	-	1	-	1681400	976300	1249500	723830	670350	678130	1017600	1138800	928130	997100	839780	662980	873510	858920	860090	--	--		661
pmb3041	UPLC-MS/MS	521.09	329.2	522.101	C23H22O14	[M-H]-	-	-	Tricin-7-O-saccharic acid	Flavonoids	Flavones	-	3	-	902610	807100	771560	677470	732700	977420	995440	1001400	773610	955980	688030	691810	673480	771250	825400	--	--		662
pmn001710	UPLC-MS/MS	521.13	359.08	522.137	C24H26O13	[M-H]-	-	-	Rosmarinic acid-3'-O-glucoside	Phenolic acids	Phenolic acids	910028-78-3	2	-	46035	41904	39969	42916	39385	43992	30205	30172	33098	35765	21834	42707	37743	25194	26377	--	--		663
HJN083	UPLC-MS/MS	521.2	359.15	522.211	C26H34O11	[M-H]-	-	-	Lariciresinol-4'-O-glucoside	Lignans and Coumarins	Lignans	143663-00-7	1	-	143380	145360	158430	144260	113420	131270	119460	131890	120400	125840	98972	103680	88192	121940	130180	--	--		664
pmd0136	UPLC-MS/MS	524.37	184.07	523.364	C26H54NO7P	[M+H]+	-	-	LysoPC 18:0(2n isomer)	Lipids	LPC	-	1	-	210340	182320	150150	151480	136910	122290	132710	139650	133410	238480	207450	157620	171300	169160	164620	--	--		665
mws0126	UPLC-MS/MS	524.37	184.07	523.364	C26H54NO7P	[M+H]+	-	-	LysoPC 18:0	Lipids	LPC	19420-57-6	1	-	662620	591530	512540	355600	315010	281390	397080	466520	450600	773250	636870	495040	581120	557050	559810	--	--		666
Lmtn003096	UPLC-MS/MS	523.21	361.14	524.226	C26H36O11	[M-H]-	-	-	Secoisolariciresinol 4-O-glucoside	Lignans and Coumarins	Lignans	-	1	-	2352600	2421500	2153300	1970700	2121000	2021300	2314700	2444900	2099900	2262900	1766600	1877700	2076500	1890000	1770700	--	--		667
Lmmp003443	UPLC-MS/MS	527.29	163.04	526.279	C28H38N4O6	[M+H]+	-	-	Dicaffeoylspermine	Alkaloids	Phenolamine	-	3	-	106890	92033	93664	106410	114550	85993	97946	73722	117490	87005	101070	125900	68544	93027	115510	--	--		668
Lmjp003822	UPLC-MS/MS	531.15	177.06	530.142	C26H26O12	[M+H]+	-	-	3,5-O-Dicaffeoylquinic Acid Methyl Ester*	Phenolic acids	Phenolic acids	159934-13-1	3	-	57695	68160	88281	76533	78105	142780	98410	206320	92194	74449	161500	148100	67746	69160	108250	--	--		669
Lmjp003731	UPLC-MS/MS	531.15	177.06	530.142	C26H26O12	[M+H]+	-	-	3,4-O-Dicaffeoylquinic Acid Methyl Ester*	Phenolic acids	Phenolic acids	-	3	-	58461	62548	76658	53081	76653	91466	109000	213710	89749	63938	111600	132320	88997	90973	100540	--	--		670
Lmhn003801	UPLC-MS/MS	531.12	337.06	532.122	C25H24O13	[M-H]-	-	-	Feruloylsinapoyltartaric acid	Phenolic acids	Phenolic acids	-	3	-	99999	136490	126780	139130	131570	145910	152050	99746	106250	152390	167340	189110	139970	121310	92579	--	--		671
Lmhp007840	UPLC-MS/MS	534.36	184.07	533.348	C27H52NO7P	[M+H]+	-	-	LysoPC 19:2	Lipids	LPC	-	2	-	10588	9476.4	12482	8130.1	8963.5	12677	16240	18227	14672	10281	14268	11232	7928.5	11451	6112.2	--	--		672
Lmhp007598	UPLC-MS/MS	534.36	184.07	533.348	C27H52NO7P	[M+H]+	-	-	LysoPC 19:2(2n isomer)	Lipids	LPC	-	2	-	27943	22269	24245	24184	21031	28173	40593	28658	25332	31244	33347	30177	24943	24254	20659	--	--		673
Lmdp004892	UPLC-MS/MS	535.11	287.05	534.101	C24H22O14	[M+H]+	-	-	Kaempferol-3-O-(6''-malonyl)galactoside*	Flavonoids	Flavonols	-	3	-	460740	579560	721720	348850	344280	269340	658830	555880	340560	526320	431810	474510	490890	387990	565180	--	--		674
Lmmp003817	UPLC-MS/MS	535.11	287.05	534.101	C24H22O14	[M+H]+	-	-	Kaempferol-3-O-(6''-malonyl)glucoside*	Flavonoids	Flavonols	-	3	-	511780	650370	575500	535090	361550	257610	579430	683560	307430	458740	456770	515840	393470	458780	456400	--	--		675
Lmhp010908	UPLC-MS/MS	536.37	184.07	535.364	C27H54NO7P	[M+H]+	-	-	LysoPC 19:1	Lipids	LPC	-	3	-	12857	8895.6	14017	8087.7	8194.1	10164	10379	13106	8859.4	14300	12868	10356	9449.3	11101	8791.3	--	--		676
Zmfn000481	UPLC-MS/MS	535.04	323.03	536.044	C14H22N2O16P2	[M-H]-	-	-	Uridine-5'-Diphosphate-D-Xylose	Nucleotides and derivatives	Nucleotides and derivatives	3616-06-6	3	-	101040	122470	116840	129530	152170	147080	156330	157020	162620	151920	127570	111270	95425	105350	146070	C00190	ko00520,ko00908,ko01100		677
pmn001375	UPLC-MS/MS	535.18	373.13	536.189	C26H32O12	[M-H]-	-	-	1-Hydroxypinoresinol-1-O-Glucoside	Lignans and Coumarins	Lignans	81495-71-8	3	-	59692	69326	77067	129850	55609	96240	98670	136760	176040	120460	134520	114400	90546	82932	71626	--	--		678
Lmdn001925	UPLC-MS/MS	537.2	375.15	538.205	C26H34O12	[M-H]-	-	-	Olivil-4'-O-glucoside	Lignans and Coumarins	Lignans	76880-93-8	2	-	33396	46280	25717	32191	30109	27067	46851	41234	49955	72477	56014	45606	34043	40846	56946	--	--		679
pmp001282	UPLC-MS/MS	544.34	485.27	543.333	C28H50NO7P	[M+H]+	-	-	Propyl 2-(trimethylammonio)ethyl phosphate	Others	Others	-	1	-	114050	65954	75129	46837	46301	43257	59615	70019	56428	57756	48527	39985	55130	54531	55842	--	--		680
Lmhp009890	UPLC-MS/MS	546.36	184.07	545.348	C28H52NO7P	[M+H]+	-	-	LysoPC 20:3	Lipids	LPC	1199257-41-4	3	-	47087	31542	40250	27508	24930	29371	40148	48828	38993	50585	42210	39748	33725	28585	38313	--	--		681
pmd0146	UPLC-MS/MS	548.37	184.07	547.364	C28H54NO7P	[M+H]+	-	-	LysoPC 20:2(2n isomer)	Lipids	LPC	-	3	-	1068600	756000	799440	427410	551170	477070	660970	827670	704100	815900	718230	567560	655520	678430	605800	--	--		682
pmd0147	UPLC-MS/MS	548.37	184.07	547.364	C28H54NO7P	[M+H]+	-	-	LysoPC 20:2	Lipids	LPC	-	3	-	1116900	819560	806030	430240	491100	454490	663480	825530	766750	952170	682430	525720	697230	644680	672730	--	--		683
Lmsn003628	UPLC-MS/MS	547.17	223.06	548.174	C23H32O15	[M-H]-	-	-	6'-O-Sinapoylsucrose	Phenolic acids	Phenolic acids	-	2	-	45622	46930	46901	30740	30408	31773	22230	22206	31396	38355	27767	20759	39871	37318	36318	--	--		684
Lmhp011549	UPLC-MS/MS	550.39	184.07	549.379	C28H56NO7P	[M+H]+	-	-	LysoPC 20:1	Lipids	LPC	-	1	-	82314	68125	69160	31418	30062	25782	27923	44706	36646	42318	26699	23560	46211	52044	51721	--	--		685
Hmmn003659	UPLC-MS/MS	549.12	345.06	550.132	C25H26O14	[M-H]-	-	-	Limocitrin-7-O-(6''-Acetyl)glucoside	Flavonoids	Flavonols	-	3	-	8135.9	3432.4	9539	13121	8251	10486	11452	7855.9	14959	18552	10200	12747	5144.2	11465	9144.6	--	--		686
pmd0143	UPLC-MS/MS	552.4	184.07	551.395	C28H58NO7P	[M+H]+	-	-	LysoPC 20:0	Lipids	LPC	108341-80-6	3	-	12796	8862.8	9936.2	6848.3	5416	4949.4	4993.1	6806.8	4836.4	13883	9671.8	8474.4	8814.9	6686.5	8803.1	--	--		687
Lmmn002260	UPLC-MS/MS	551.21	389.17	552.221	C27H36O12	[M-H]-	-	-	5'-Methoxyisolariciresinol-9'-O-glucoside	Lignans and Coumarins	Lignans	-	3	-	39966	30540	38536	25612	26973	19355	31007	32812	36216	27683	18637	17872	27570	31685	24582	--	--		688
pma0702	UPLC-MS/MS	558.28	207.07	557.274	C29H39N3O8	[M+H]+	-	-	N1,N8-Bis(sinapoyl)spermidine	Alkaloids	Phenolamine	-	3	-	2102400	1389500	2095400	1682000	2153700	1698700	1229300	1596700	1911500	1980700	1949500	1452600	1341600	1907300	1481600	C21170	--		689
Lmhn003802	UPLC-MS/MS	561.13	337.06	562.132	C26H26O14	[M-H]-	-	-	Sinapoylsinapoyltartaric acid	Phenolic acids	Phenolic acids	-	3	-	112310	106770	112370	101740	82406	54719	81548	90129	85450	95479	103890	121240	104850	115650	90761	--	--		690
Rfmb25702	UPLC-MS/MS	561.2	357.13	562.205	C28H34O12	[M-H]-	-	-	Pinoresinol-4-O-(6''-acetyl)glucoside	Lignans and Coumarins	Lignans	-	3	-	630630	513490	525380	555910	545720	544990	575460	582790	584520	767420	876400	807710	478010	508680	576050	--	--		691
pmb2922	UPLC-MS/MS	565.05	323.1	566.055	C15H24N2O17P2	[M-H]-	-	-	Uridine 5'-diphospho-D-glucose	Nucleotides and derivatives	Nucleotides and derivatives	133-89-1	1	-	421740	291370	518250	559080	836110	563180	605860	672000	755940	806480	419270	583840	493040	493090	496280	C00029	ko00040,ko00052,ko00053,ko00240,ko00500,ko00520,ko00524,ko00561,ko00908,ko01100,ko01110,ko01240		692
pme2493	UPLC-MS/MS	579.17	287.05	578.164	C27H30O14	[M+H]+	-	-	Kaempferol-3,7-O-dirhamnoside (Kaempferitrin)	Flavonoids	Flavonols	482-38-2	3	-	12291	14091	8712.5	12461	7928.5	7929.8	9367.2	12324	15040	12045	20229	18792	8025	6457.5	7258.5	C16981	--		693
HJAP148	UPLC-MS/MS	581.15	287.06	580.142	C26H28O15	[M+H]+	-	-	Kaempferol-3-O-sambubioside	Flavonoids	Flavonols	27661-51-4	3	-	90408	56926	71926	30334	27275	28095	36236	25450	16589	25750	29503	32814	39093	41588	36626	--	--		694
pmb0492	UPLC-MS/MS	584.28	325	583.268	C34H37N3O6	[M+H]+	-	-	N',N'',N'''-p-Coumaroyl-cinnamoyl-caffeoyl spermidine	Alkaloids	Phenolamine	-	3	-	65354	21291	41366	66492	30098	101450	40173	27492	30005	49042	48876	47119	41962	34126	43924	--	--		695
mws1290	UPLC-MS/MS	593.13	285	594.137	C30H26O13	[M-H]-	-	-	Kaempferol-3-O-(6''-p-Coumaroyl)glucoside (Tiliroside)	Flavonoids	Flavonols	20316-62-5	3	-	4570.8	6143.7	7021.5	5912.7	4079	3483.7	7538.9	15266	4682	3515.3	7142.7	8276.8	4401.4	5458.3	4967	C17140	--		696
MWSHY0061	UPLC-MS/MS	595.16	287.06	594.158	C27H30O15	[M+H]+	-	-	Kaempferol-3-O-neohesperidoside	Flavonoids	Flavonols	32602-81-6	3	-	68637	72924	70121	52765	40501	90132	121700	142170	53989	72530	123530	90770	74687	92090	81704	--	--		697
Lmsp004670	UPLC-MS/MS	595.17	287.06	594.158	C27H30O15	[M+H]+	-	-	Kaempferol-3-O-glucoside-7-O-rhamnoside	Flavonoids	Flavonols	-	3	-	19439	38918	100290	65340	56836	71421	105060	71815	91354	72696	72874	92530	46184	68486	103070	--	--		698
Lmqn000780	UPLC-MS/MS	606.08	384.98	607.082	C17H27N3O17P2	[M-H]-	-	-	Uridine 5'-diphospho-N-acetylglucosamine	Nucleotides and derivatives	Nucleotides and derivatives	528-04-1	2	-	42017	40213	42735	61562	43417	45493	83288	68507	67713	97678	63862	80750	53994	44628	56759	C00043	ko00520,ko00524,ko01100		699
pmb0711	UPLC-MS/MS	611.16	303.1	610.153	C27H30O16	[M+H]+	-	-	Quercetin-7-O-rutinoside	Flavonoids	Flavonols	147714-62-3	3	-	37680	21225	22640	28047	34059	34841	37809	42100	26364	15058	9846.5	11310	27214	26694	41574	--	--		700
Hmpp002612	UPLC-MS/MS	611.16	287.05	610.153	C27H30O16	[M+H]+	-	-	Luteolin-7-O-gentiobioside	Flavonoids	Flavones	-	1	-	1809700	2152800	2538200	1698000	1364500	1514400	2127600	2761300	1551100	1711300	2713100	2139800	2072000	2027200	1984600	--	--		701
Zmxp003107	UPLC-MS/MS	611.16	287.06	610.153	C27H30O16	[M+H]+	-	-	Luteolin-7,3'-di-O-glucoside	Flavonoids	Flavones	52187-80-1	2	-	2018900	2195900	2322700	1856600	1099200	1558100	2173100	2497100	1649000	1987900	2557000	2063600	2187300	2068100	1360500	--	--		702
Lmjp002461	UPLC-MS/MS	611.16	303.05	610.153	C27H30O16	[M+H]+	-	-	Quercetin-3-O-neohesperidoside	Flavonoids	Flavonols	117611-67-3	3	-	46766	21980	22646	23504	15363	21194	38560	34064	22994	11300	8323	9082.5	20812	11364	19638	--	--		703
Zmcn003728	UPLC-MS/MS	609.15	285.04	610.153	C27H30O16	[M-H]-	-	-	Kaempferol-3,7-O-diglucoside	Flavonoids	Flavonols	25615-14-9	1	-	28500	34908	34377	17115	10823	21132	41406	37408	24934	37408	42983	44090	33458	29546	30973	--	--		704
MWSHY0067	UPLC-MS/MS	611.16	303.05	610.153	C27H30O16	[M+H]+	-	-	Quercetin-3-O-rutinoside (Rutin)	Flavonoids	Flavonols	153-18-4	3	-	48915	15139	23384	21971	16560	22657	38886	47613	21045	20292	10574	9810	18894	27984	31640	C05625	ko00944,ko01100,ko01110		705
Lmyn001269	UPLC-MS/MS	609.15	285.04	610.154	C27H30O16	[M-H]-	-	-	Kaempferol-3-O-sophoroside	Flavonoids	Flavonols	19895-95-5	1	-	477800	379460	475380	489740	416010	462030	516490	650950	552180	467190	640250	503310	529090	402850	538800	C12634	ko00944		706
mws4134	UPLC-MS/MS	611.14	306.08	612.152	C20H32N6O12S2	[M-H]-	-	-	Oxiglutatione	Amino acids and derivatives	Amino acids and derivatives	27025-41-8	1	-	161190	134160	217420	298760	198930	182780	336510	165090	207740	243550	160970	233040	152610	177260	196220	C00127	ko00480,ko01100,ko01240		707
HJAP020	UPLC-MS/MS	613.15	289.07	612.169	C27H32O16	[M+H]+	-	-	Eriodictyol-5,3'-Di-O-glucoside	Flavonoids	Flavanones	-	3	-	61497	76978	65165	93522	70805	62785	54601	84432	88154	102960	86101	89477	67441	61804	61409	--	--		708
Zmcp002666	UPLC-MS/MS	627.14	303.05	626.148	C27H30O17	[M+H]+	-	-	Quercetin-3,7-Di-O-glucoside	Flavonoids	Flavonols	-	3	-	77797	87131	191180	102640	187620	161110	196990	268600	233030	197860	147570	265760	129580	163120	167750	--	--		709
MWSHY0162	UPLC-MS/MS	627.16	303.06	626.148	C27H30O17	[M+H]+	-	-	Quercetin-3-O-sophoroside (Baimaside)	Flavonoids	Flavonols	18609-17-1	3	-	22770	23393	30802	28564	24643	33255	29337	75716	53734	48400	42220	35369	44173	26292	36147	C12667	ko00944		710
Hmcp005575	UPLC-MS/MS	627.15	303.05	626.148	C27H30O17	[M+H]+	-	-	Quercetin-5,4'-di-O-glucoside	Flavonoids	Flavonols	-	3	-	30825	30475	14822	8670.3	23210	17190	42425	44272	30936	18133	22420	35932	31977	27045	34526	--	--		711
Hmyp007792	UPLC-MS/MS	636.41	495.4	635.414	C32H62NO9P	[M+H]+	-	-	PE(oxo-11:0/16:0)	Lipids	Glycerol ester	-	1	-	108030	187840	74389	119510	93038	53438	78768	91007	70385	80553	63157	73538	138620	130260	167210	--	--		712
Lmsn015919	UPLC-MS/MS	658.85	482.93	659.861	C6H18O24P6	[M-H]-	-	-	Phytic acid	Organic acids	Organic acids	83-86-3	3	-	9080.5	8997.3	8599.3	9238.8	9326.3	8936.3	9978.9	10018	9959.8	10463	10879	10080	9182	9945.8	10618	C01204	ko00562,ko01100,ko04070		713
pmb0530	UPLC-MS/MS	664.12	136.2	663.109	C21H27N7O14P2	[M+H]+	-	-	Nicotinic acid adenine dinucleotide	Nucleotides and derivatives	Nucleotides and derivatives	53-84-9	3	-	2495400	1679800	2594400	2115600	2754500	2763800	2140800	2711900	2213300	2433800	2487500	2849100	1908200	2324000	1880100	C00003	ko00190,ko00730,ko00760,ko01100,ko01240		714
Hmqp003184	UPLC-MS/MS	667.15	287.06	666.143	C29H30O18	[M+H]+	-	-	Luteolin-7-O-(6''-malonyl)glucoside-5-O-arabinoside	Flavonoids	Flavones	-	3	-	70101	52094	84289	57230	53425	46846	69809	46031	48387	60825	68795	82084	51341	61733	40032	--	--		715
Lmhp008744	UPLC-MS/MS	677.37	261.22	676.367	C33H56O14	[M+H]+	-	-	1-α-Linolenoyl-glycerol-2,3-di-O-glucoside	Lipids	Glycerol ester	-	1	-	33201	29095	32633	37575	30473	33790	50186	29609	30741	30215	28559	36211	28904	28895	44912	--	--		716
Lmhp008513	UPLC-MS/MS	677.37	261.22	676.367	C33H56O14	[M+H]+	-	-	2-α-Linolenoyl-glycerol-1,3-di-O-glucoside	Lipids	Glycerol ester	-	1	-	29840	19447	30488	34142	28512	25787	34187	28350	35887	26358	25662	27681	30160	19355	36163	--	--		717
pmn001370	UPLC-MS/MS	681.24	519.19	682.247	C32H42O16	[M-H]-	-	-	Pinoresinol-4,4'-O-di-O-glucoside	Lignans and Coumarins	Lignans	63902-38-5	3	-	61466	63169	62399	46693	41326	49111	52148	55333	66910	44120	53016	41825	41106	61985	47389	--	--		718
MWSmce499	UPLC-MS/MS	685.27	523.22	686.279	C32H46O16	[M-H]-	-	-	Secoisolariciresinol diglucoside	Lignans and Coumarins	Lignans	158932-33-3	3	-	70414	80084	84490	59626	92960	45820	78886	76063	77962	65069	57416	54934	72001	62934	76194	--	--		719
Hmcp001629	UPLC-MS/MS	697.16	449.1	696.153	C30H32O19	[M+H]+	-	-	Kaempferol-3-O-(6''-Malonyl)glucoside-7-O-Glucoside	Flavonoids	Flavonols	-	1	-	362520	330630	481810	380970	406940	287610	574240	531070	535390	378800	553140	791190	447180	393470	393920	--	--		720
Hmyp007396	UPLC-MS/MS	702.46	184.07	701.46	C37H68NO9P	[M+H]+	-	-	PC(oxo-11:0/18:2)	Lipids	PC	-	1	-	99791	82472	58965	88829	100450	69171	55606	76188	66418	74571	50155	63488	84227	80093	67791	--	--		721
Lmmp002995	UPLC-MS/MS	713.15	303.06	712.149	C30H32O20	[M+H]+	-	-	Quercetin-7-O-(2''-malonyl)glucosyl-5-O-glucoside	Flavonoids	Flavonols	-	3	-	9728.2	12471	22942	10029	16343	14374	13955	28120	12562	15279	15287	21528	20860	20190	16721	--	--		722
pme2651	UPLC-MS/MS	742.1	620.1	743.075	C21H28N7O17P3	[M-H]-	-	-	NADP (Nicotinamide adenine dinucleotide phosphate)	Nucleotides and derivatives	Nucleotides and derivatives	53-59-8	3	-	146750	110830	147360	178430	121680	177290	93715	83079	104680	87025	53089	72015	116420	99585	129490	C00006	ko00195,ko00480,ko00760,ko01100,ko01240		723
pmb0660	UPLC-MS/MS	757.2	147.1	756.19	C36H36O18	[M+H]+	-	-	Isoorientin-7-O-(6''-p-coumaroyl)glucoside	Flavonoids	Flavonoid carbonoside	-	2	-	229490	115920	266810	149420	201460	198430	384830	253730	228060	125720	443550	275250	279250	235460	266850	--	--		724
pmb1108	UPLC-MS/MS	773.21	593	772.206	C33H40O21	[M+H]+	-	-	Luteolin-6,8-di-C-glucoside-7-O-glucoside	Flavonoids	Flavonoid carbonoside	-	3	-	23807	17833	14194	13651	15176	15148	14496	15674	20078	20831	24002	19353	12635	14947	8169.9	--	--		725
pme2746	UPLC-MS/MS	784.15	437	785.157	C27H33N9O15P2	[M-H]-	-	-	Riboflavin 5'-Adenosine Diphosphate	Nucleotides and derivatives	Nucleotides and derivatives	146-14-5	3	-	1188500	1033900	1232800	1297400	1295400	1404300	1053000	1123400	1082600	915010	1127900	1198500	1070200	1069200	1068600	C00016	ko00740,ko01100,ko01110,ko01240		726
Lmdp004668	UPLC-MS/MS	787.21	339.11	786.201	C37H38O19	[M+H]+	-	-	Kaempferol-3-O-(6''-Feruloyl)glucosyl-(1→4)-galactoside	Flavonoids	Flavonols	-	3	-	222220	245260	286910	231110	218900	193490	290170	217640	231770	292140	339250	354490	215780	237200	281990	--	--		727
Lmqp002349	UPLC-MS/MS	859.21	697.16	858.207	C36H42O24	[M+H]+	-	-	Kaempferol-3-O-(6''''-malonyl)sophorotrioside	Flavonoids	Flavonols	-	2	-	14578000	13911000	17296000	14850000	15582000	16878000	17772000	17215000	19064000	15854000	20008000	17886000	16844000	17259000	16489000	--	--		728
Lmdp004967	UPLC-MS/MS	873.21	339.11	872.201	C40H40O22	[M+H]+	-	-	Kaempferol-3-O-(2''-feruloyl)glucosyl-(1→2)-(6''-malonyl)glucoside	Flavonoids	Flavonols	-	2	-	829980	845650	908400	869080	834900	723220	1047100	829800	858860	1174900	1487200	1136600	874070	934250	831350	--	--		729
Cwjp002289	UPLC-MS/MS	919.25	757.2	918.243	C42H46O23	[M+H]+	-	-	Luteolin-7-O-(2''''-O-rhamnosyl)sophorotrioside	Flavonoids	Flavones	-	3	-	93905	124060	142520	95243	88320	97436	162060	163900	138880	126720	237640	214680	117910	126690	129910	--	--		730
Cwjp002681	UPLC-MS/MS	919.23	287.06	918.243	C42H46O23	[M+H]+	-	-	Kaempferol-3-O-(2'''-p-Coumaroyl)sophoroside-7-O-Glucoside	Flavonoids	Flavonols	-	2	-	516460	547820	689560	358260	509550	438150	745870	780530	797540	576210	952550	789110	553190	618680	513240	--	--		731
Lmdp004011	UPLC-MS/MS	935.25	325.09	934.238	C42H46O24	[M+H]+	-	-	Quercetin-3-O-(6''-O-Caffeoyl)sophoroside-7-O-rhamnoside	Flavonoids	Flavonols	-	3	-	7691.2	16989	19643	10322	9184	6294.8	13445	3775.8	11860	9810.5	17306	21108	9338.1	14114	8119.5	--	--		732
Hmap001882	UPLC-MS/MS	935.27	287.05	934.259	C39H50O26	[M+H]+	-	-	Kaempferol-3-O-sophorotrioside-7-O-glucoside	Flavonoids	Flavonols	-	2	-	36960	29414	39743	18341	15648	27637	33121	44314	32552	26555	46678	79838	42038	28984	27369	--	--		733
Lmdp004461	UPLC-MS/MS	949.26	339.11	948.254	C43H48O24	[M+H]+	-	-	Quercetin-3-O-(6''-O-feruloyl)glucoside-7-O-rutinoside	Flavonoids	Flavonols	-	2	-	233050	189880	218010	226320	178720	211550	172260	267390	209900	157160	307810	241080	230980	201820	191690	--	--		734
Cwjp002007	UPLC-MS/MS	949.27	177.05	948.254	C43H48O24	[M+H]+	-	-	Kaempferol-3-O-sophoroside-7-O-(2''-Feruloyl)glucoside	Flavonoids	Flavonols	-	2	-	2899400	2760600	2008900	2811200	2441000	2271100	3458300	3119500	3078100	2325700	4991400	3897600	3176500	3040600	3050400	--	--		735
Cwjp002695	UPLC-MS/MS	949.26	449.12	948.254	C43H48O24	[M+H]+	-	-	Luteolin-7-O-(2'''-O-rhamnosyl)sophoroside-5-O-glucoside	Flavonoids	Flavones	-	2	-	251640	257120	309350	232830	206290	212440	301580	278930	230200	227830	451070	349330	280270	248030	269680	--	--		736
Cwjp001902	UPLC-MS/MS	1111.32	177.06	1110.31	C49H58O29	[M+H]+	-	-	Kaempferol-3-O-sophorotrioside-7-O-(2''-feruloyl)glucoside	Flavonoids	Flavonols	-	2	-	36196	60939	43860	31422	52859	32582	73185	47552	50502	58079	53359	31463	44433	32940	63094	--	--		737
XMW2122	GC-MS	-	-	401.178	C29H23NO	-	1386.51	-	4-fluoro-3-nitro-benzoic acid, 2,4-bis(1,1-dimethylpropyl)phenyl ester	Ester	-	1000398-95-7	-	53.8	3924.2	4866.35	5120.76	3955.78	3929.86	3859.83	5046.2	2766.95	4467.19	3962.21	5135.34	4407.55	5607.11	6958.07	4278.97	--	--	1
XMW2860	GC-MS	-	-	356.293	C21H40O4	-	1966.8	2457	trans-2-pentadecyl-1,3-Dioxolane-4-methanol, acetate,	Ester	-	30889-32-8	-	50.8	19015.8	11023.6	13576.1	11839	12442.5	15002.4	16666.2	10283.9	10431.1	8501.29	12537.3	11380.6	12301.7	9788.17	14806.8	--	--	2
XMW1312	GC-MS	-	-	355.158	C20H28CoN2	-	1143.79	-	Cobalt, bis(.eta.-5-piperidinylcyclopentadienyl)-	Heterocyclic compound	-	1000162-04-6	-	61.8	4998.97	3249.71	8688.65	5342.25	4871.19	4468.29	6398.22	3147.36	1933.88	4219.48	8405.56	4029.53	10090.9	16107.5	6532.53	--	--	3
XMW1794	GC-MS	-	-	348.27	C19H40O3S	-	1994.53	2469	Sulfurous acid, 2-ethylhexyl undecyl ester	Ester	-	1000309-19-4	-	63.2	38088.9	26025.4	17554.5	23657.6	25849.5	27592.5	22585.2	19201.8	20077.2	37366.7	13591	19997.8	13672.7	15118.4	18376.5	--	--	4
XMW0426	GC-MS	-	-	338.318	C22H42O2	-	1833.74	2168	Phytol, acetate	Alcohol	-	1000375-01-4	-	96.2	2.76462e+06	1.34276e+06	2.12678e+06	2.03309e+06	2.98151e+06	1.41955e+06	1.45261e+06	1.66648e+06	1.90413e+06	3.34964e+06	1.17273e+06	1.70678e+06	2.00861e+06	1.12066e+06	1.66258e+06	--	--	5
XMW1876	GC-MS	-	-	326.054	C16H10N2O6	-	1517.16	-	3,5-Bis(4-hydroxybenzoyl)-1,2,4-oxadiazolidine-4-oxide	Heterocyclic compound	-	1000326-36-5	-	48	10519.8	13232.6	13167.6	11404.5	11181.3	9769.5	11546.6	8722.64	7440.31	15897.8	19053.1	10251.8	10053.7	13664.6	11668.1	--	--	6
XMW1599	GC-MS	-	-	320.199	C19H28O4	-	2062.88	2369	Pentanedioic acid, (2,4-di-t-butylphenyl) mono-ester	Ester	-	1000164-44-5	-	60.4	59123.9	77201.1	35696.1	43820	35578.3	38469.1	37738	22741.4	37123.6	50044.8	27825.1	27141.8	32554	24390.4	33248.7	--	--	7
XMW1996	GC-MS	-	-	320.199	C19H28O4	-	1954.24	2134	Phthalic acid, butyl hept-4-yl ester	Ester	-	1000356-78-4	-	89	599857	838474	537147	502395	419774	441717	341317	274623	351549	714389	583954	684025	475369	383706	442184	--	--	8
XMW1496	GC-MS	-	-	320.199	C19H28O4	-	1857.03	2085	Phthalic acid, hept-4-yl isobutyl ester	Ester	-	1000356-78-3	-	96.1	1.06377e+07	1.22601e+07	9.43757e+06	1.05536e+07	7.47943e+06	9.3059e+06	7.96505e+06	6.09936e+06	7.05096e+06	1.20918e+07	1.19188e+07	1.23623e+07	1.03134e+07	9.56011e+06	9.74371e+06	--	--	9
XMW2150	GC-MS	-	-	312.339	C21H44O	-	1726.73	2158	Dodecyl nonyl ether	Ether	-	1000406-37-5	-	79.3	41252.6	24205.5	25029.7	28582	34382	25894.7	28883	35277.2	25099.3	58727.1	17195	28360.7	19610	21351.8	19814	--	--	10
XMW1827	GC-MS	-	-	302.152	C18H22O4	-	1902.54	2189	Phthalic acid, butyl hex-2-yn-4-yl ester	Ester	-	1000315-19-2	-	50.2	27259.2	37263.3	23791.5	23516.7	19806.3	21123.5	15970.1	11351	15796.9	30860.5	24833.3	29531.8	21382.2	17946.3	19144.6	--	--	11
KMW0716	GC-MS	-	-	298.287	C19H38O2	-	2016.38	2010	Isopropyl palmitate	Ester	-	142-91-6	-	69.8	106802	44412.7	41580.8	39156.4	46556.5	41631.9	41896.9	36628.9	49290.6	91138.9	31403.9	34050.4	27327.4	17184.1	24311.3	--	--	12
XMW3112	GC-MS	-	-	296.308	C20H40O	-	1942.53	1948	Isophytol	Terpenoids	-	505-32-8	-	72.4	209901	103474	99522.1	95035.4	147913	75608.1	64853	47996.1	107369	225078	40720.4	45360.7	91963.6	42887.4	51948.2	--	--	13
XMW0511	GC-MS	-	-	296.308	C20H40O	-	1896.06	2045	3,7,11,15-Tetramethyl-2-hexadecen-1-ol	Terpenoids	-	102608-53-7	-	84.8	432907	189038	353385	344188	490187	258195	284846	323257	285340	747759	248823	385735	226077	179809	294778	--	--	14
XMW2819	GC-MS	-	-	294.292	C20H38O	-	1625.66	1906	3,7,11,15-tetramethyl-1-Hexadecyn-3-ol	Alcohol	-	29171-23-1	-	56.2	44317.4	45613	31291	41448	32668	40744.8	33585	29624.4	33987	41342	20987.2	26112.6	30470	27280	25341.4	--	--	15
XMW1796	GC-MS	-	-	278.192	C14H30O3S	-	1801.93	1972	Sulfurous acid, 2-ethylhexyl hexyl ester	Ester	-	1000309-20-2	-	77	48055.1	37752	19213.7	25303.3	25805.5	38488.1	42104.3	42760.9	39205.4	56407.4	18456.8	43864.3	22865.4	27587.6	20123.9	--	--	16
KMW0692	GC-MS	-	-	268.277	C18H36O	-	1838.81	1770	2-Pentadecanone, 6,10,14-trimethyl-	Ketone	-	502-69-2	-	77	167289	103096	97950.2	128917	150914	109856	121390	126525	135659	432139	116141	123295	84945.4	73092.2	111266	--	--	17
XMW1976	GC-MS	-	-	258.183	C14H26O4	-	1387.95	1600	Succinic acid, 2,4-dimethylpent-3-yl propyl ester	Ester	-	1000349-25-6	-	42.8	34876	34290.1	25155.7	21768.1	30552.2	22525.1	28243.2	31758.7	37675.3	12345.4	5896.34	6099.68	21513.3	11731.9	18483.2	--	--	18
XMW3709	GC-MS	-	-	253.943	C5H10Cl3O3P	-	1643.5	-	Diethyl trichloromethylphosphonate	Halogenated hydrocarbons	-	866-23-9	-	50.1	209504	210368	191490	218296	176509	188228	155041	137938	188210	206876	142111	153601	190996	199986	172627	--	--	19
XMW3149	GC-MS	-	-	252.063	C12H12O6	-	1480.87	1820	1,2,3-Benzenetriol, triacetate	Ester	-	525-52-0	-	42.3	135846	148644	172852	177732	213583	149497	179463	102288	98684.6	144985	250485	133574	291240	217704	185268	--	--	20
XMW1724	GC-MS	-	-	248.178	C16H24O2	-	1573.42	1844	Methyl n-hexyl ketone-1-phenyl-1,2-ethanediol ketal 2	Ketone	-	1000285-39-8	-	47.7	7735.84	6191.16	2986.29	5466.98	4660.05	5677.23	6748.61	5744.86	4036.28	6619	2972.99	5609.88	5642.62	5009.72	4472.31	--	--	21
KMW0706	GC-MS	-	-	242.261	C16H34O	-	1660.34	1870	1-Hexadecanol	Alcohol	-	36653-82-4	-	84.2	27414.1	13340.8	13216.5	15358.3	11826.8	16693.8	22538.2	20615.3	24066.8	22119.8	12399.3	15217.6	12754	16819.9	11224.9	C00823	ko00071	22
XMW2773	GC-MS	-	-	238.121	C13H18O4	-	1431.28	1731	2-Propanone, 1-methyl-1-(2,4,6-trimethoxyphenyl)	Aromatics	-	26537-69-9	-	55.5	33452.8	33530	29306.1	30426.2	28686.7	30957	28781.3	31346	29542.3	31900.2	28983	29196.7	26867.2	38123.3	26807.3	--	--	23
XMW1801	GC-MS	-	-	236.105	C13H16O4	-	1480.21	1674	Oxalic acid, ethyl 2-isopropylphenyl ester	Ester	-	1000309-56-0	-	40.8	2.98671e+06	3.02077e+06	2.72635e+06	2.89038e+06	2.84073e+06	2.95962e+06	3.00329e+06	2.64502e+06	2.71515e+06	3.04003e+06	3.07236e+06	2.8518e+06	3.03222e+06	3.28539e+06	2.77188e+06	--	--	24
WMW0119	GC-MS	-	-	234.162	C15H22O2	-	1707.47	1735	Benzoic acid, 2-ethylhexyl ester	Ester	-	5444-75-7	-	70.8	17336.1	23264.7	10234.2	15789	12091.9	17647.2	18539.8	13128.6	18857.6	23161.8	12211.8	13832.9	12205.1	12737.9	12454.4	--	--	25
XMW0990	GC-MS	-	-	234.162	C15H22O2	-	1290.91	1559	Verbenyl angelate, cis-	Ester	-	1000383-56-3	-	45	10912.8	17089.8	11754.8	11862	9688.94	9699.82	19349.2	16799.3	27689.9	5027.24	4695.04	3464.11	11905.7	9672.6	9144.05	--	--	26
XMW2987	GC-MS	-	-	234.119	C13H18N2S	-	1759.25	2066	N-(2,6-Dimethylphenyl)-N-[(2E)-3-methyl-1,3-thiazinan-2-ylidene]amine	Heterocyclic compound	-	40202-12-8	-	69.8	24701.2	25003.3	17534	21622.4	16128.3	20098.8	15400.7	13919.2	15871.3	19275.2	12002.7	15335.5	15296.3	16129.3	16563.1	--	--	27
XMW2724	GC-MS	-	-	232.074	C13H12O4	-	1620.27	1880	1,1'-(6-methoxy-2,5-benzofurandiyl)bis-Ethanone	Heterocyclic compound	-	23840-15-5	-	64.9	169763	127343	129583	67784.3	73058.4	77912.5	109448	70486.4	64771.2	99082	72006.7	75131.8	64022.4	86299	73397.7	--	--	28
XMW2216	GC-MS	-	-	230.094	C14H14O3	-	1666.08	1828	4-(6-Methoxy-3-methyl-2-benzofuranyl)-3-buten-2-one	Heterocyclic compound	-	10444-37-8	-	43.3	6329.26	6568.21	4353.1	5085.9	3692.7	5764.38	4858.96	4257.78	4094.12	6208	5504.48	4624.53	5029.86	5370.14	5131.43	--	--	29
XMW1719	GC-MS	-	-	230.055	C11H9F3O2	-	1358.44	1306	2,3,4-Trifluorobenzoic acid, cyclobutyl ester	Ester	-	1000283-00-1	-	68.1	205224	222981	206440	209370	204778	241793	246415	271596	242369	248330	275044	259784	120299	244397	218232	--	--	30
XMW2810	GC-MS	-	-	226.266	C16H34	-	1568.6	1570	3-methyl-Pentadecane	Hydrocarbons	-	2882-96-4	-	78.3	35397.1	25023.5	18012.8	27387.1	23378.4	31048.1	26508.9	25898.9	23789.2	29110.1	16598.1	22490.7	18563.9	22012.5	18122.6	--	--	31
KMW0642	GC-MS	-	-	226.266	C16H34	-	1597.49	1600	Hexadecane	Hydrocarbons	-	544-76-3	-	94.4	122751	102554	65585.9	73475.6	67388.7	100936	101664	92291.9	121681	124628	61428.9	106122	64348	82002.2	58857.2	--	--	32
XMW1563	GC-MS	-	-	226.247	C14H31BO	-	1782.81	-	diethyl(decyloxy)-Borane	Others	-	1000152-34-3	-	55.9	14194.4	8208.23	4274.59	8884.05	8450.34	8861.23	12159.6	10165.5	8084.1	15318.3	9118.72	9285.01	6558.07	8186.33	6630.25	--	--	33
XMW1257	GC-MS	-	-	224.141	C13H20O3	-	1337.32	1363	2,4a-Epidioxy-5,6,7,8-tetrahydro-2,5,5,8a-tetramethyl-2H-1-benzopyran	Heterocyclic compound	-	1000212-29-9	-	74.2	91359.1	110564	88096.1	91014.2	90600.2	108276	122192	96625.8	101361	121147	131736	94562.3	94522.6	115360	96190.5	--	--	34
XMW1725	GC-MS	-	-	224.062	C10H12N2O2S	-	1837.3	1842	2-Acetylmethylamino-4,5,6,7-tetrahydrobenzothiazol-7-one	Heterocyclic compound	-	1000285-58-1	-	64.5	55840.7	53562.3	35094.8	45127.2	42140.6	47203.3	42172.2	41564.3	41737.8	69364.4	35049.7	42205.2	32871.1	34717.4	40749.6	--	--	35
XMW3726	GC-MS	-	-	222.162	C14H22O2	-	1824.93	1823	2,5-bis(1,1-dimethylethyl)-1,4-Benzenediol	Phenol	-	88-58-4	-	73.6	18630.2	19582.8	10786	15641.2	9298.83	17316.8	16365.3	13532.8	15105.1	22121.4	11643.9	13417.7	10497.7	13032.2	12939.9	--	--	36
XMW0074	GC-MS	-	-	220.146	C14H20O2	-	1461.56	1633	2,5-Cyclohexadiene-1,4-dione, 2,6-bis(1,1-dimethylethyl)-	Ketone	-	719-22-2	-	54.2	22908.2	23969	18413.2	24504.2	18222.9	25419.5	28017.5	22848	22439.9	25601	18152.8	21121.5	18276.5	18266	22016.1	--	--	37
NMW0283	GC-MS	-	-	220.11	C13H16O3	-	1501.61	1658	2H-1-Benzopyran, 6,7-dimethoxy-2,2-dimethyl-	Aromatics	-	644-06-4	-	57.2	22527.6	23799.8	19637.5	13794.9	15374	18848.5	15227.8	17917.3	33790.5	17732.3	20070	16018	13338.2	19649.4	17135.5	C09018	--	38
XMW3173	GC-MS	-	-	218.058	C12H10O4	-	1696.26	1640	1,1'-(6-hydroxy-2,5-benzofurandiyl)bis-Ethanone	Heterocyclic compound	-	53947-86-7	-	62.3	7036.68	7197.08	7848.23	7483.77	7116.58	8720.24	9606.93	8505.71	8716.34	12688.3	16300.5	13373.4	5416.13	10695.9	8527.69	--	--	39
XMW0834	GC-MS	-	-	216.079	C13H12O3	-	1517.39	1780	3,5-Dihydroxy-4'-methoxydiphenyl	Alcohol	-	54960-96-2	-	72.4	18897.9	21258.1	15891.7	20243.4	20244.4	23979	27519.9	26062.4	21039.4	31305.4	42469.3	33617.7	16442.8	29684.2	25500.4	--	--	40
XMW3231	GC-MS	-	-	216.079	C13H12O3	-	1576.52	1859	1-[6-hydroxy-2-(1-methylethenyl)-7-benzofuranyl]-Ethanone	Heterocyclic compound	-	55682-75-2	-	72.3	56334.5	67947.2	30034.3	22938.7	17031.6	24530.7	28740.5	25180.2	29551.3	8818.43	6595.15	5697.81	18472.6	18830.3	13357.4	--	--	41
XMW2857	GC-MS	-	-	210.141	C16H18	-	1705.94	1663	2,2',5,5'-tetramethyl-1,1'-Biphenyl	Aromatics	-	3075-84-1	-	80.3	89955	98693.5	50801.9	86020.7	50246.1	88259.7	83093.6	63472.7	79655.8	106089	64386.3	71869.5	58715.4	69210	70697.1	--	--	42
XMW2390	GC-MS	-	-	210.116	C14H14N2	-	1730.67	2018	9-ethyl-9H-Carbazol-3-amine	Heterocyclic compound	-	132-32-1	-	54.4	5466.55	4774.05	2673.37	4406.81	3666.75	5637.12	3811.55	3832.19	4606.74	7924.74	2375.05	5061.74	2849.81	3921.29	4216.83	--	--	43
XMW2629	GC-MS	-	-	210.104	C15H14O	-	1679.06	1737	9,9-dimethyl-Xanthene	Aromatics	-	19814-75-6	-	58.5	29080.7	28092.3	16421.2	24397.4	15517.4	28758.6	25646.5	20223.9	23795.2	31359.1	18142.9	23271.9	19380.8	21868.4	20557	--	--	44
D268	GC-MS	-	-	209.967	C6H10S4	-	1545.71	1532	TetraSulfur compounds, di-2-propenyl	Sulfur compounds	-	2444-49-7	-	78	166245	254379	90520.8	85272.3	64336.9	71709.8	282708	172917	410869	20827.3	14889.6	11269.4	66111.6	53343.5	47524.1	--	--	45
XMW3265	GC-MS	-	-	208.183	C14H24O	-	1585.04	1484	2-Methyl-4-(2,6,6-trimethylcyclohex-2-enyl)but-3-en-2-ol	Alcohol	-	56763-65-6	-	69.5	140309	176588	117119	157508	155804	160683	185494	143192	146566	203085	289117	171180	164605	294294	154221	--	--	46
XMW0133	GC-MS	-	-	208.146	C13H20O2	-	1482.5	1479	6-Methyl-6-(5-methylfuran-2-yl)heptan-2-one	Ketone	-	50464-95-4	-	73.1	1.20743e+06	1.61246e+06	1.14527e+06	1.48612e+06	1.59844e+06	1.51686e+06	1.79947e+06	1.08146e+06	1.29512e+06	1.68367e+06	2.31839e+06	1.58299e+06	2.09343e+06	1.65333e+06	1.70263e+06	--	--	47
XMW1655	GC-MS	-	-	208.146	C13H20O2	-	1538.89	1546	2-Pentene-1,4-dione, 1-(1,2,2-trimethylcyclopentyl)	Ketone	-	1000196-77-9	-	84	42099.3	54529.6	41354.3	58228.6	55316.3	68644.5	81986.2	79867.6	56546.1	82326.3	131454	89965.4	43666.7	100994	67228.9	--	--	48
XMW1984	GC-MS	-	-	208.074	C11H12O4	-	1443.55	1654	2'-Hydroxy-4'-methoxyacetophenone, acetate	Ketone	-	1000352-92-9	-	69.8	35555.2	49787.9	19619.1	36728.8	23122	48827.4	48049.3	28790.1	32778.6	53345.7	41806.6	43416.3	26543.4	35283.3	43123.7	--	--	49
XMW2020	GC-MS	-	-	206.131	C13H18O2	-	1598.78	-	2-tert-Butyl-6-methylphenol, acetate	Ester	-	1000364-92-4	-	65.3	10989	14278	7904.84	12248.1	10475.6	12774.8	14356.2	11451.4	16113.5	15065.2	19598.9	11145	10372.7	13885.7	11143.3	--	--	50
XMW2309	GC-MS	-	-	204.164	C12H25Cl	-	1470.66	1469	1-chloro-Dodecane	Halogenated hydrocarbons	-	112-52-7	-	69.6	33089.9	64649.7	23867.5	23338.8	24285	28941.9	38064.8	18159	23740.3	45043.2	19028.3	46132.1	20909.9	20016.8	29826.3	--	--	51
XMW0739	GC-MS	-	-	204.151	C14H20O	-	1693.2	1482	1-Hexen, 2-(p-anisyl)-5-methyl-	Hydrocarbons	-	1000149-26-7	-	70.3	41917.8	46197.2	31476.7	42306.9	36939.2	47323.8	46202.2	35329.4	40159.3	59290	54315.8	37870	36706.7	52279.9	43069.3	--	--	52
XMW2369	GC-MS	-	-	204.136	C10H20O4	-	1166.88	1366	2-(2-butoxyethoxy)-Ethanol,acetate	Ester	-	124-17-4	-	67.8	1.34845e+06	1.61952e+06	727775	951346	840817	1.0324e+06	771123	612785	1.36907e+06	892528	595963	489774	693707	682029	575130	--	--	53
KMW0633	GC-MS	-	-	200.214	C13H28O	-	1790.31	1593	n-Tridecan-1-ol	Alcohol	-	112-70-9	-	79.6	26495.4	6160.27	9866.16	12290.4	12957.3	17050.4	16352.3	9329.13	20984.9	13945.2	7350.65	9507.29	7293.45	7936.97	8326.73	C14509	--	54
XMW2127	GC-MS	-	-	200.127	C8H16N4O2	-	1624.86	1593	4,4'-[1,2-diazenediyl]bis-morpholine	Heterocyclic compound	-	1000400-39-9	-	40.3	21362.4	18388.3	15979	18894.9	15795.2	15579.7	15282.9	9416.68	16880.1	18862.8	9884.94	11854.9	17415.5	12554.3	14276.8	--	--	55
XMW3552	GC-MS	-	-	199.23	C13H29N	-	1142.84	1427	N-Ethyl-4-propyl-4-octanAmine	Amine	-	71274-99-2	-	55.5	77706.3	98947.1	66807	74319	75642.1	81632.5	89614.7	88058.6	95045.6	84800.1	99813.6	83039.3	70116.3	98682.2	75462.2	--	--	56
XMW0110	GC-MS	-	-	198.235	C14H30	-	1273.32	1285	Dodecane, 4,6-dimethyl-	Hydrocarbons	-	61141-72-8	-	74.7	64093.1	70611.3	36085.1	49884	45412.1	63226.1	69265.3	52951.6	48757.9	58799.4	60472.1	57075.6	46389.2	56369.5	52755.6	--	--	57
KMW0551	GC-MS	-	-	198.235	C14H30	-	1398.14	1400	Tetradecane	Hydrocarbons	-	629-59-4	-	88.9	136141	130044	82442.6	99742.7	79573.4	119011	109045	92890.1	115976	151514	85210	94347.9	100254	85670	73414.8	--	--	58
XMW2673	GC-MS	-	-	196.074	C10H12O4	-	1620.63	1592	3,4-dimethoxy-Benzoic acid, methyl ester	Ester	-	2150-38-1	-	46.6	10323.7	14147	6963.39	8343.92	5800.93	10888.7	9036.65	6533.95	8299.95	10764.6	7902.96	8083.62	6579.61	7868.82	7142.32	--	--	59
WMW0089	GC-MS	-	-	194.167	C13H22O	-	1445.55	1456	5,9-Undecadien-2-one, 6,10-dimethyl-	Ketone	-	689-67-8	-	80	178677	210680	116249	237532	184457	224962	145581	83217.7	131289	177242	196977	133034	152290	141350	141766	--	--	60
XMW0244	GC-MS	-	-	194.167	C13H22O	-	1433.35	1449	2-Butanone, 4-(2,6,6-trimethyl-1-cyclohexen-1-yl)-	Ketone	-	17283-81-7	-	58.1	28067	35203.2	28947.7	35530.7	27279.3	42386.3	38553.1	37314.5	33020.1	40118.7	35098.5	33948.5	30443.8	40419.1	32282.9	C03527	--	61
XMW1157	GC-MS	-	-	194.131	C12H18O2	-	1409.99	1422	Benzene, 1,4-dimethoxy-2-methyl-5-isopropyl-	Aromatics	-	14753-08-3	-	57	15856.5	20377.1	13315.8	14871.9	16020.6	19511.8	20654.1	19206.4	15598.8	19522	28128.7	18788.2	15634.2	24129.5	16398	--	--	62
XMW3111	GC-MS	-	-	194.131	C12H18O2	-	1220.69	1437	4-acetyl-2,3,4,5,5-pentamethyl-2-Cyclopenten-1-one	Ketone	-	50506-59-7	-	78	433934	595780	314779	385885	367692	503140	539493	414239	532935	609377	628319	545079	432919	473752	412232	--	--	63
XMW1155	GC-MS	-	-	194.11	C15H14	-	1479	1720	9H-Fluorene, 1,9-dimethyl-	Aromatics	-	17057-98-6	-	56.7	1.34195e+07	1.31275e+07	1.25949e+07	1.30361e+07	1.26485e+07	1.34258e+07	1.32365e+07	1.28963e+07	1.24108e+07	1.33238e+07	1.33963e+07	1.29878e+07	1.20568e+07	1.50788e+07	1.23824e+07	--	--	64
XMW2934	GC-MS	-	-	194.084	C13H10N2	-	1432.62	1692	3-phenyl-Imidazo[1,5-a]pyridine	Heterocyclic compound	-	35854-46-7	-	48.1	15549.6	16263.1	13374.4	13888.4	13577.7	15416.8	14712.8	15846	14490	14705.8	14718.4	14272	10433.4	18967.2	11687.2	--	--	65
XMW2993	GC-MS	-	-	192.151	C13H20O	-	1480.21	1496	5-Methyl-2,4-diisopropylphenol	Phenol	-	40625-96-5	-	71.8	1.37606e+07	1.51835e+07	1.26648e+07	1.42921e+07	1.42196e+07	1.5056e+07	1.60609e+07	1.42161e+07	1.42036e+07	1.60663e+07	1.65013e+07	1.52402e+07	1.5177e+07	1.62608e+07	1.46658e+07	--	--	66
XMW1256	GC-MS	-	-	192.151	C13H20O	-	1414.12	1424	2-Butanone, 4-(2,6,6-trimethyl-1,3-cyclohexadien-1-yl)-	Ketone	-	20483-36-7	-	70.4	106104	110251	94936.7	103295	92683.8	111359	104937	112026	107332	97119.3	107743	104614	71799.1	125804	86677.7	--	--	67
XMW2711	GC-MS	-	-	192.151	C13H20O	-	1360.82	1476	2-(1,1-Dimethylethyl)-6-(1-methylethyl)phenol	Phenol	-	22791-95-3	-	52.4	20006.9	20813.2	21437.7	20780.4	21287.4	25358.2	25289.4	28093.9	20250.1	27211.2	27348.6	29271.4	18693.6	32013.8	23583.9	--	--	68
KMW0554	GC-MS	-	-	192.151	C13H20O	-	1422.12	1422	.alpha.-Ionone	Terpenoids	-	127-41-3	-	71.7	210169	221537	184933	194824	205179	224358	227543	231153	209973	206787	203792	189065	157004	255860	184173	C12286	--	69
XMW0768	GC-MS	-	-	192.092	C8H17O3P	-	969.31	-	Cyclohexyl methyl methylphosphonate	Ester	-	7040-52-0	-	48.3	1.18012e+07	1.35503e+07	9.90884e+06	1.0982e+07	1.01313e+07	1.09544e+07	1.06116e+07	9.6001e+06	1.34341e+07	9.14489e+06	7.55777e+06	5.84962e+06	1.04486e+07	9.98635e+06	8.54961e+06	--	--	70
XMW0277	GC-MS	-	-	191.159	C10H18BN3	-	1356.19	-	Boron, diethyl[3-imino-2-(1-iminoethyl)butanenitrilato-N2,N3]-, (t-4)-	Others	-	136704-95-5	-	59.6	85028.2	84349.5	97719.6	85931.3	88847.8	91051.6	95245.8	105618	84491.1	87545.8	92819.9	99620.2	75973.8	100562	89935.4	--	--	71
XMW1608	GC-MS	-	-	190.172	C14H22	-	1547.81	1328	1,5,9,9-Tetramethyl-2-methylene-spiro[3.5]non-5-ene	Hydrocarbons	-	1000186-71-7	-	81.9	81471.5	91118.2	65529.4	83729.4	74390.9	84432.9	98591.2	79574.1	84512.6	104234	99886.8	86852.9	89866	89538.2	80472.9	--	--	72
XMW1586	GC-MS	-	-	190.172	C14H22	-	1374.27	1354	2,3,5,5,8,8-hexamethyl-Cycloocta-1,3,6-triene	Hydrocarbons	-	1000161-97-9	-	80	37043.1	32139.9	35522.1	35071.6	43087	34200.4	41717.6	49734.6	45458.4	48984.1	66204.5	50844.6	48587.3	48295.6	45764.4	--	--	73
XMW3672	GC-MS	-	-	190.136	C13H18O	-	1427.58	1455	1-(4-tert-Butylphenyl)propan-2-one	Ketone	-	81561-77-5	-	78.2	58134.4	49877.3	55508.9	53536.8	64531.2	52535.4	62113.3	77415.6	68696.9	74896.3	97875.2	75392.1	70134.8	69712.4	67909.1	--	--	74
XMW3671	GC-MS	-	-	190.136	C13H18O	-	1575.3	1473	Spiro[3.6]deca-5,7-dien-1-one,5,9,9-trimethyl	Ketone	-	81532-19-6	-	76.2	43625.8	46724	32408.3	42180.7	37224.7	41337.6	47989.2	35591.2	47504.5	52843.8	49877.8	39760.8	46120.6	39586.8	40157.4	--	--	75
XMW3511	GC-MS	-	-	190.136	C13H18O	-	1384.99	1387	(1-methoxy-4-methyl-3-pentenyl)-Benzene	Aromatics	-	68705-86-2	-	42.4	782265	1.07435e+06	495879	520815	472949	453196	768157	686591	1.29357e+06	217270	116902	55556.7	472218	397394	323459	--	--	76
XMW0174	GC-MS	-	-	190.099	C12H14O2	-	1362.37	1379	2,2'-Ethylidenebis(5-methylfuran)	Heterocyclic compound	-	3209-79-8	-	79	188649	195057	182866	202971	192332	252738	252655	322656	219688	242799	345602	324137	128323	351804	227242	--	--	77
XMW2539	GC-MS	-	-	185.985	C4H8ClO4P	-	1405.68	-	Phosphoric acid, 2-chloroethenyl dimethyl ester	Halogenated hydrocarbons	-	17027-41-7	-	51.9	2877.26	10857.2	11003.2	2540.5	3446.1	5901.4	5090.76	1845.78	4567.26	4487.03	5607.8	4859.84	7912.13	4289.6	8150.97	--	--	78
XMW0943	GC-MS	-	-	184.219	C13H28	-	1319.74	1207	Undecane, 3,5-dimethyl-	Hydrocarbons	-	17312-81-1	-	76.2	35910.3	30132.9	14195	19148.7	15993.8	28978.7	22087	22224.5	18251.6	25874.5	13526.9	21421.3	17783.9	17271.7	13372.4	--	--	79
KMW0545	GC-MS	-	-	184.183	C12H24O	-	1407.86	1409	Dodecanal	Aldehyde	-	112-54-9	-	87.4	61215.7	56979.4	31738.3	43205.1	38521.9	51813.6	48832	37670.5	34318.5	54195.8	26854.1	32207.4	30348.3	31405.4	29163	C02278	--	80
XMW3480	GC-MS	-	-	184.146	C11H20O2	-	1128.56	1212	2-methyl-2-(4-methyl-3-methylenepentyl)-1,3-Dioxolane	Others	-	66972-05-2	-	51.4	46334.9	66814.9	48854.2	63369.1	55961.8	56015.4	69034.9	67436	81764	53264.2	56670.3	38865.9	60839.2	59863.5	54226.4	--	--	81
XMW2839	GC-MS	-	-	182.131	C11H18O2	-	1466.72	1261	(.+-.)-1,2,3-trimethyl-2-Cyclopentene-1-carboxylic acid, ethyl ester	Ester	-	29915-95-5	-	81.1	486559	454025	388044	455131	452418	424107	424076	361013	390276	433036	453442	390566	421199	451480	378135	--	--	82
XMW0829	GC-MS	-	-	182.111	C11H15FO	-	1539.15	1315	(2-Fluorophenyl) methanol, 2-methylpropyl ether	Alcohol	-	1000374-66-5	-	44.1	11178.5	13512.8	10977.2	13796.7	12336.7	16087	19145.9	17130.9	11788	18344.3	27612.1	20060	10394	27264.8	18051.1	--	--	83
XMW2023	GC-MS	-	-	182.074	C10H11FO2	-	1321.21	1234	4-Fluorophenethyl alcohol, acetate	Ester	-	1000365-55-5	-	45	6801.02	10050.1	6852.63	10828.1	8915.76	6367.17	6505.23	10310.6	11670.3	3001.61	1655.38	2300.68	4285.51	4151.33	4437.6	--	--	84
XMW0507	GC-MS	-	-	180.115	C11H16O2	-	1517.57	1632	1,3-Benzenediol, 5-pentyl-	Phenol	-	500-66-3	-	65.5	140838	188176	120347	128411	97254.3	129608	153201	113418	180216	163775	149741	123820	118247	120751	131073	--	--	85
WMW0050	GC-MS	-	-	180.115	C11H16O2	-	1531.2	1532	2(4H)-Benzofuranone, 5,6,7,7a-tetrahydro-4,4,7a-trimethyl-, (R)-	Ester	-	17092-92-1	-	87.1	395222	493460	362762	451617	420388	456527	531515	459445	476497	555303	669360	536613	478339	612599	490234	--	--	86
XMW2656	GC-MS	-	-	180.115	C11H16O2	-	1400.02	1357	1-butoxy-4-methoxy-Benzene	Aromatics	-	20743-95-7	-	51.6	31094.5	35303.3	16174.6	30775.2	19931.4	35890.3	35023.4	22880.6	41163.9	45520.9	31828.1	27485	18131.6	19832.4	26051.4	--	--	87
WMW0209	GC-MS	-	-	180.094	C14H12	-	1714.3	1579	9H-Fluorene, 9-methyl-	Aromatics	-	2523-37-7	-	49.1	14869.3	22334.7	14074.2	17377.6	10649.3	14894.7	12708.7	10949.4	12655.4	18359.1	14754.6	14619.2	13665.8	12500.1	12675.1	--	--	88
NMW0384	GC-MS	-	-	180.065	C7H8N4O2	-	1714.26	1874	Theobromine	Heterocyclic compound	-	83-67-0	-	47.9	24265	16947	9097	15929.1	13480.3	18847.4	15198.3	15488	11292.4	22183	11334	12544.8	10655.3	11544.9	9438.62	C07480	ko00232,ko01100,ko01110	89
NMW0328	GC-MS	-	-	180.058	C13H8O	-	1477.59	1752	9H-Fluoren-9-one	Aromatics	-	486-25-9	-	58.5	3.29193e+07	3.24786e+07	3.09096e+07	3.11949e+07	3.11263e+07	3.131e+07	3.10366e+07	2.78443e+07	2.96935e+07	3.21602e+07	3.16041e+07	3.01467e+07	3.22747e+07	3.32823e+07	2.97242e+07	C06712	ko01100	90
XMW0553	GC-MS	-	-	178.063	C10H10O3	-	1196.92	1409	2-Acetoxyacetophenone	Aromatics	-	7250-94-4	-	77.1	54138.8	104737	52673.9	60438.3	56120.9	63712.2	87593.3	108727	77629.1	71611.1	83154.8	112358	77679.2	86677.7	77698.3	--	--	91
GMW0108	GC-MS	-	-	177.994	C6H10S3	-	1303.47	1297	di-2-propenyl-Trisulfide	Sulfur compounds	-	2050-87-5	-	95.3	6.94572e+06	9.53114e+06	4.42313e+06	4.47832e+06	3.84177e+06	3.53141e+06	7.71448e+06	5.89402e+06	1.23314e+07	1.33657e+06	632532	248838	3.55327e+06	3.09439e+06	2.63428e+06	--	--	92
XMW2143	GC-MS	-	-	177.079	C10H11NO2	-	1431.29	1578	7-ethyl-2-methyl-4-benzoxazolol	Heterocyclic compound	-	1000404-74-2	-	43	33447.4	33491.9	29302.5	31036.6	28578.9	30829.2	28307.9	31695.9	29393.9	31898.4	29431.4	28692.7	24871.5	37937.1	25365	--	--	93
XMW1236	GC-MS	-	-	176.157	C13H20	-	1356.66	1255	1-Isopropyl-3-tert-butylbenzene	Aromatics	-	20033-12-9	-	41.9	58349.5	58590.8	68336.6	58711.9	58700.8	66464.6	68815.9	81799.7	61706.6	62423.8	68092.8	74902.6	45304.8	73942	63756.3	--	--	94
XMW1814	GC-MS	-	-	175.136	C12H17N	-	1354.44	1548	2,4,8-Trimethyl-1,2,3,4-tetrahydroquinoline	Heterocyclic compound	-	1000310-53-1	-	61.2	26274.3	19901.1	29354.1	23701	23510.4	33523	29550.1	36146.9	21055.8	26525.2	29695.4	33265.5	22232.9	32828.4	30168.5	--	--	95
XMW1093	GC-MS	-	-	172.125	C13H16	-	1356.93	1396	1, 1, 5-Trimethyl-1, 2-dihydronaphthalene	Terpenoids	-	1000357-25-8	-	80.1	172894	191830	169561	182457	187957	219891	228615	302103	222804	234580	288632	275720	113211	276448	205100	--	--	96
KMW0406	GC-MS	-	-	170.203	C12H26	-	1199.01	1200	Dodecane	Hydrocarbons	-	112-40-3	-	82.7	42675.6	46322.6	25497.9	30235.7	22510.8	36524.7	33142.9	27746.1	38670	40959.9	25702.3	28779.7	19101.9	23963	25063	C08374	--	97
XMW2912	GC-MS	-	-	170.148	C9H19BO2	-	1497.79	-	2,2-dimethyl-Propanoic acid, anhydride with diethylborinic acid	Ester	-	34574-27-1	-	62.3	62990.2	65083.3	28471.4	31921.1	23191.4	54335.8	47902.7	42580.5	67859.3	76689.6	26464.4	66504.5	42102.3	39075.2	25543.4	--	--	98
XMW0443	GC-MS	-	-	170.131	C10H18O2	-	1295.31	1197	(E)-2,6-Dimethylocta-3,7-diene-2,6-diol	Alcohol	-	51276-34-7	-	40.5	10180.6	14648.8	7840.51	8933.39	10011.2	12897.9	13815.6	16100.7	13781.5	16642	20331.2	19193.6	8400.17	18466.7	11886.2	--	--	99
XMW2669	GC-MS	-	-	170.11	C13H14	-	1570	1571	1,4,6-trimethyl-Naphthalene	Aromatics	-	2131-42-2	-	83.4	24044.1	26603.4	20824.5	23305.5	22992.6	24666.4	29930.5	27943.6	30436	31057.9	30464.6	30609.9	12954.2	23359.3	23147.5	--	--	100
XMW0775	GC-MS	-	-	168.188	C12H24	-	1070.33	1152	1-Undecene, 9-methyl-	Hydrocarbons	-	74630-41-4	-	68.4	38296.1	49153	18358.4	31712.7	29243.2	39345.8	38390.6	24214.6	47161.7	59116.9	80718.3	38424.1	29125.4	27047.7	25231.1	--	--	101
KMW0370	GC-MS	-	-	168.151	C11H20O	-	1241.92	1182	2-Methylisoborneol	Terpenoids	-	2371-42-8	-	69.5	7.48251e+06	7.59221e+06	5.48153e+06	6.24393e+06	6.08701e+06	6.62565e+06	6.63907e+06	5.39431e+06	6.72638e+06	6.52148e+06	5.9978e+06	5.81352e+06	6.57638e+06	6.33267e+06	5.54898e+06	C20243	--	102
XMW3068	GC-MS	-	-	166.136	C11H18O	-	1257.28	1254	2,6,6-trimethyl-1-Cyclohexene-1-acetAldehyde	Aldehyde	-	472-66-2	-	95.2	82303.5	118988	94720.9	86521	77426	96846	104695	78810.5	104677	103428	128703	101357	95344.1	108031	90596.3	--	--	103
NMW0189	GC-MS	-	-	166.063	C9H10O3	-	1268.88	1438	Ethanone, 1-(2-hydroxy-4-methoxyphenyl)-	Ketone	-	552-41-0	-	69.3	8546.65	11561.3	9488.39	10621.9	11225.6	13716.6	16802.8	14700	14027.4	13723.4	15186	13610.6	7359.34	10608.8	12760.2	C10712	--	104
XMW2981	GC-MS	-	-	165.079	C9H11NO2	-	1044.37	1267	Ethyl 6-methylpyridine-2-carboxylate	Heterocyclic compound	-	39640-51-2	-	47.5	129628	140152	86845.2	105965	96645.4	123388	124231	118368	150800	131652	97011.5	116011	82783.4	96468.6	84850.2	--	--	105
XMW0540	GC-MS	-	-	164.12	C11H16O	-	1189.29	1231	Benzene, 1-methoxy-4-methyl-2-(1-methylethyl)-	Aromatics	-	31574-44-4	-	55.1	47200.5	41721.6	27200.4	30509.1	26976.2	35024.7	31177.8	26191.3	45973.3	37202.7	31425.1	28543.9	41366.7	34891.8	31428	--	--	106
XMW3792	GC-MS	-	-	164.12	C11H16O	-	1189.23	1341	4-(1,1-dimethylethyl)-2-methyl-Phenol	Phenol	-	98-27-1	-	70.5	16875.4	21177.2	18026.1	17587.6	16638	18087.5	22329.7	20752.7	22437.5	20650.8	26500.9	21431.6	18084.4	24197.9	20019	--	--	107
XMW1172	GC-MS	-	-	164.047	C9H8O3	-	1137.49	1378	3,6-Dimethyl-4H-furo[3,2-c]pyran-4-one	Heterocyclic Compound	-	36745-38-7	-	54.1	60725.3	67098.7	58087.5	66059	58212.7	63319.1	70430.3	65712.3	68991.8	67023.7	79324	64590.9	63071.9	79882.6	61143.6	--	--	108
XMW0805	GC-MS	-	-	162.05	C10H10S	-	1477.9	1412	Benzo[b]thiophene, 2-ethyl-	Heterocyclic compound	-	1196-81-2	-	43	1.42645e+06	1.36362e+06	1.32858e+06	1.32837e+06	1.33229e+06	1.31053e+06	1.28397e+06	1.08187e+06	1.23757e+06	1.37243e+06	1.34885e+06	1.21278e+06	1.45833e+06	1.47489e+06	1.24067e+06	--	--	109
XMW0701	GC-MS	-	-	160.1	C10H12N2	-	1172.56	1392	1H-Pyrrolo[2,3-b]pyridine, 2-(1-methylethyl)-	Heterocyclic compound	-	27257-18-7	-	71.4	26321.7	28084.4	29086.4	33954.2	28546.1	25128.5	19806.2	25105.8	26218.3	16867.2	16277.6	13153.9	27833	23828.6	21128.6	--	--	110
KMW0352	GC-MS	-	-	160.002	C6H8OS2	-	1202.64	1172	METHYL 2-METHYL-3-FURYL DISULFIDE	Heterocyclic compound	-	65505-17-1	-	60	47054.9	53645.1	40204.1	38501.5	44700.3	38707.3	43872.7	57056.8	72458.4	28143.3	13863	10614.7	26317.9	24504	29339.8	--	--	111
D18	GC-MS	-	-	158.073	C11H10O	-	1275.65	1410	Naphthalene, 2-methoxy-	Aromatics	-	93-04-9	-	70.1	5898.85	5459.82	4643.02	6245.67	4419.54	4793.77	8663.44	5810.3	6025.98	5060.67	6300.99	5573.39	5911.38	7250.95	6457.8	--	--	112
KMW0401	GC-MS	-	-	157.935	C2H6S4	-	1219.69	1232	TetraSulfur compounds, dimethyl	Sulfur compounds	-	5756-24-1	-	89.4	5.82943e+06	7.53642e+06	3.84544e+06	4.55918e+06	3.88434e+06	4.44367e+06	4.68101e+06	3.92169e+06	7.49869e+06	2.80939e+06	2.53026e+06	1.31134e+06	3.92865e+06	4.25355e+06	2.88575e+06	--	--	113
XMW1065	GC-MS	-	-	156.188	C11H24	-	1054.03	966	Octane, 2,6,6-trimethyl-	Hydrocarbons	-	54166-32-4	-	72.5	29759.1	33999.3	9327.42	19210.8	10444.2	31763.9	17114.2	15417.5	25276.4	21001.4	8466.02	19045.8	7156.03	7505.81	10608.4	--	--	114
KMW0399	GC-MS	-	-	156.151	C10H20O	-	1204.88	1209	Decanal	Aldehyde	-	112-31-2	-	77.4	266831	309664	160277	200006	134761	179473	165243	111012	153762	149084	147119	97896.2	160440	143199	134116	C12307	--	115
GMW0115	GC-MS	-	-	153.994	C4H10S3	-	1153.34	1150	methyl propyl-Trisulfide	Sulfur compounds	-	17619-36-2	-	86.4	464823	561096	336315	274456	259959	244146	337628	255139	485347	113693	85111.3	47613.5	219042	208542	168331	--	--	116
XMW2907	GC-MS	-	-	153.079	C8H11NO2	-	1242.56	1294	3,4-diethyl-1H-Pyrrole-2,5-dione	Heterocyclic compound	-	34085-07-9	-	47.6	137991	142747	99217.4	116724	104449	126932	120697	111039	125051	125016	116100	111479	107094	130290	101059	--	--	117
XMW1134	GC-MS	-	-	152.131	C9H16N2	-	1165.83	1316	Pyrimidine, 4-butyl-3,4-dihydro-5-methyl-	Heterocyclic compound	-	1000115-50-2	-	60.1	24349.9	37004	33305.9	37484.3	33146.9	38742	45550	43272.9	41309.4	35936.4	54723.2	43057.5	36221.4	49132.2	39908.8	--	--	118
w37	GC-MS	-	-	152.12	C10H16O	-	1120.13	1116	2-Cyclohexene-1-carboxaldehyde, 2,6,6-trimethyl-	Aldehyde	-	432-24-6	-	72	12515.7	17447.2	9544.58	10581.9	11552.7	16121.5	17670.5	17155	17535.4	18096.7	21841.5	19497.5	11026	15805.6	12369	--	--	119
XMW0734	GC-MS	-	-	152.047	C8H8O3	-	1299.91	1470	Ethanone, 1-(2,4-dihydroxyphenyl)-	Ketone	-	89-84-9	-	41.9	26717.9	31525	19125.6	28312.7	29050.9	32459.9	27905.2	27397.3	35192.2	31850.3	25091.3	26588.8	16932.3	18156.8	22611.9	C03663	--	120
D384	GC-MS	-	-	151.979	C4H8S3	-	1141.27	1142	TriSulfur compounds, methyl 2-propenyl	Sulfur compounds	-	34135-85-8	-	97.1	3.3957e+07	4.05294e+07	2.77246e+07	2.87233e+07	2.68815e+07	2.70282e+07	3.3238e+07	2.87414e+07	4.39439e+07	1.93287e+07	1.49506e+07	1.01711e+07	2.74562e+07	2.53266e+07	2.27081e+07	--	--	121
XMW0212	GC-MS	-	-	151.063	C8H9NO2	-	1607.5	1456	1,4 Benzodioxan-6-amine	Heterocyclic compound	-	22013-33-8	-	44.5	8493.64	10738.9	9201.05	9171.64	9064.36	9295.51	9135.93	9774.49	10072.3	12298.1	10423.5	8211.44	9788.71	10872.5	7322.71	--	--	122
NMW0301	GC-MS	-	-	151.063	C8H9NO2	-	1627.61	1697	Acetaminophen	Phenol	-	103-90-2	-	49.4	38442.3	35321.1	17038.6	23582.7	22073.5	30013	31930.9	24742.2	20577.5	30641.5	14436.3	25075.3	16612.4	20416	17263.4	C06804	--	123
XMW2570	GC-MS	-	-	150.116	C9H14N2	-	1579.07	1530	N,4,5-trimethyl-Phenyl-1,2-diAmine	Amine	-	17978-55-1	-	70.1	12455.4	14105.6	10351.6	11938.6	13390	12632.2	16434.9	12369.1	13371.6	17962.7	21595.5	14981.4	17169.5	18596.6	14504.8	--	--	124
XMW0726	GC-MS	-	-	150.104	C10H14O	-	1317.08	1104	Benzene, (1-methoxypropyl)-	Aromatics	-	59588-12-4	-	47	131982	168401	81928.3	62768.9	58902.2	50974.7	110163	79322.7	168361	13433.7	10717.6	5120.08	50614.7	46295.4	39938.8	--	--	125
XMW2503	GC-MS	-	-	150.104	C10H14O	-	1200.67	1182	1-ethoxy-4-ethyl-Benzene	Aromatics	-	1585-06-4	-	63.8	18457.3	22735.4	16718.6	17696.9	18942.9	20347.3	20825.6	19929.5	21932.9	23350.8	23699.9	21564.4	17493.5	19443	17757	--	--	126
XMW0047	GC-MS	-	-	150.104	C10H14O	-	1318.67	1248	Phenol, 2-(1-methylpropyl)-	Phenol	-	89-72-5	-	72.1	21102.2	25289.4	20211.4	23376.7	23486.8	23502	27035.8	20444.3	20312.4	25117.7	57444.8	23270.5	26712.9	28632.8	22846.5	C14138	--	127
XMW3381	GC-MS	-	-	149.084	C9H11NO	-	1382.27	1393	N-phenyl-Propanamide	Amine	-	620-71-3	-	62.6	118927	124966	107843	110947	108919	115378	116030	90872.4	100081	110204	107400	95111	115493	128172	96210.5	--	--	128
XMW1322	GC-MS	-	-	148.039	C6H4N4O	-	1575.44	1577	7(1H)-Pteridinone	Heterocyclic compound	-	2432-27-1	-	42.9	28991.7	31667.7	21678.9	27657.6	23729.2	27744.7	31621.5	22015.3	25967.2	34857	32003.7	26126.5	31168.9	27678.7	26167.1	--	--	129
GMW0101	GC-MS	-	-	148.038	C6H12S2	-	1116.6	1106	(Z)-1-(Prop-1-en-1-yl)-2-propyldisulfane	Sulfur compounds	-	23838-20-2	-	60	89485.4	108573	51652.3	28931.2	30606.5	33201.9	44381.2	37825.4	63795.9	12540.8	6159.86	5330.4	28911.8	22823.3	21896.2	--	--	130
GMW0113	GC-MS	-	-	146.022	C6H10S2	-	1080.34	1081	Diallyl disulphide	Sulfur compounds	-	2179-57-9	-	92	2.35147e+07	2.71129e+07	1.84863e+07	1.78909e+07	1.64395e+07	1.80726e+07	2.3626e+07	2.16578e+07	3.05465e+07	1.36019e+07	8.06892e+06	6.60597e+06	1.86947e+07	1.64961e+07	1.52537e+07	C08369	--	131
XMW0500	GC-MS	-	-	144.061	C7H12OS	-	1286.63	1128	6-(Methylthio)hexa-1,5-dien-3-ol	Alcohol	-	1000191-74-3	-	62	150972	209560	129077	151036	139564	132773	176586	142957	231759	77276.9	56935.9	26620.7	220051	142534	117936	--	--	132
XMW0585	GC-MS	-	-	143.058	C6H9NO3	-	1110.6	1010	5-Isoxazolecarboxylic acid, 4,5-dihydro-5-methyl-, methyl ester, (R)-	Ester	-	64018-42-4	-	63.9	84351	121991	69599.5	86692.6	89386.9	101253	109316	72977.6	120633	121198	143481	103278	95054.1	102362	89128.8	--	--	133
KMW0282	GC-MS	-	-	142.136	C9H18O	-	1103.56	1104	Nonanal	Aldehyde	-	124-19-6	-	75.8	568430	647868	458538	430252	349214	419692	353656	260991	455377	396764	457733	337148	404299	361340	314557	--	--	134
XMW0662	GC-MS	-	-	142.078	C11H10	-	1301.9	1298	Naphthalene, 2-methyl-	Aromatics	-	91-57-6	-	53.6	36430.8	49217.4	27741.4	36488.9	38802.5	38005.4	38993	28783.8	35012.4	21088.6	12715	12546.2	29475.8	28075.4	25787.1	C14098	--	135
XMW2965	GC-MS	-	-	139.136	C9H17N	-	1028.21	1188	octahydro-3-methyl-1H-Indole	Heterocyclic compound	-	37865-94-4	-	81.6	305818	325780	186200	231969	203896	323240	280899	260086	321830	313229	214249	284744	160064	214735	187394	--	--	136
XMW2015	GC-MS	-	-	139.1	C8H13NO	-	1044.21	1092	6-methyl-7-Oxa-8-azabicyclo[4.2.1]non-8-ene	Heterocyclic compound	-	1000362-10-7	-	80.6	417363	449947	251281	314416	278376	424530	368429	332758	442063	430113	283370	374998	219827	285316	246859	--	--	137
XMW2221	GC-MS	-	-	139.046	C7H9NS	-	1125.46	1356	4-Methylmercaptoaniline	Amine	-	104-96-1	-	46.9	56959.6	58586.8	35563.5	43084.1	37669	56566.9	48016.9	45210	53683.7	56405.2	38062.5	51206.2	29604.2	41147.7	33044.9	--	--	138
XMW2479	GC-MS	-	-	138.141	C10H18	-	988.22	1008	o-Menth-8-ene	Terpenoids	-	15193-25-6	-	77.5	1.19851e+06	1.28247e+06	748919	906776	831012	1.22131e+06	1.05837e+06	987900	1.23336e+06	1.20587e+06	803508	1.10702e+06	695078	843200	741733	--	--	139
KMW0182	GC-MS	-	-	138.104	C9H14O	-	989.71	993	Furan, 2-pentyl-	Heterocyclic compound	-	3777-69-3	-	81.4	436013	523328	326286	471290	394150	563899	472727	373926	464909	618967	641893	507862	409245	427114	454274	--	--	140
XMW0120	GC-MS	-	-	138.104	C9H14O	-	1016.85	1054	2-Cyclopenten-1-one, 2,3,4,5-tetramethyl-	Ketone	-	54458-61-6	-	81.1	72313.4	81224.7	43729	55191.3	54531.9	79655.3	63282.6	57598.5	79007.7	83771.3	55016.2	68683	39643.9	50372	43796.3	--	--	141
D250	GC-MS	-	-	138.068	C8H10O2	-	1420.72	1438	2-ethylbenzene-1,4-diol	Aromatics	-	2349-70-4	-	46.4	38860.3	39462.5	37654.4	36849.5	36178.9	40418.9	41560.3	46280	38032.8	38617.5	39692.4	40047.1	28854.9	49478.8	34252.9	--	--	142
XMW1064	GC-MS	-	-	136.1	C8H12N2	-	1419.98	1225	1,4-Methano-1H-Cyclopropa[d]pyridazine, 4,4a,5,5a-tetrahydro-6,6-dimethyl-, (1.alpha.,4.alpha.,4a.alpha.,5a.alpha.)-	Heterocyclic compound	-	109746-10-3	-	63.2	109539	105643	98611	111987	84826	107996	107444	106034	98456.7	89123.1	104518	100360	83438.5	122392	101379	--	--	143
WMW0081	GC-MS	-	-	136.089	C9H12O	-	998.4	1002	cis-2-(2-Pentenyl)furan	Heterocyclic compound	-	70424-13-4	-	75.3	34800.6	45429.4	30295.8	51314.6	43724.9	59638.2	52223.7	41291.5	42341.3	84931.9	107383	71918.3	56241.9	58704.6	51267.4	--	--	144
XMW3151	GC-MS	-	-	136.089	C9H12O	-	1433.38	1331	3,4,5-trimethyl-Phenol	Phenol	-	527-54-8	-	44.3	15733.6	19623.2	13385.9	15323.5	13218.5	17625.1	18682.1	18894.5	18263.1	19701.4	22100.5	17615.7	11502.3	22452	14358	--	--	145
XMW0603	GC-MS	-	-	136.089	C9H12O	-	1024.8	1110	Benzene, 1-ethyl-4-methoxy-	Aromatics	-	1515-95-3	-	71.6	146459	152852	89298.2	116279	99723.3	150905	131276	131449	158628	146050	98598.6	133695	81157.4	96737.2	91217.3	--	--	146
XMW3538	GC-MS	-	-	136.089	C9H12O	-	998.37	1227	3-ethyl-5-methyl-Phenol	Aromatics	-	698-71-5	-	70.2	35429.4	49174.8	30872.8	51086.6	43876.6	59070	52199.4	41387.5	40457.5	84809.8	106136	72387.8	56345.7	57357.3	51245.5	--	--	147
XMW2215	GC-MS	-	-	134.059	C6H6N4	-	1642.4	1407	2-Hydrazino-5-cyanopyridine	Heterocyclic compound	-	104408-24-4	-	45.5	158273	164083	149225	169804	133041	140792	118487	106386	141743	156212	108464	117473	152223	153335	134143	--	--	148
XMW1204	GC-MS	-	-	134.04	C5H10O2S	-	1047.08	989	Ethyl (methylthio)acetate	Ester	-	4455-13-4	-	75.6	18599.2	26372.6	17619	22386.4	18439.4	20341.5	33700.7	35468.1	50440.3	22644	22632.7	17918.3	22727.9	21222.2	23784	--	--	149
KMW0186	GC-MS	-	-	128.12	C8H16O	-	1002.98	1006	Octanal	Aldehyde	-	124-13-0	-	91	66824.8	80287.5	44452.9	48178.9	40879.8	49046.5	39538.8	29773.1	53533.4	45959.3	50518.3	38445.6	42698.6	41163.7	34698.1	C01545	--	150
XMW0578	GC-MS	-	-	128.12	C8H16O	-	938.28	948	Furan, 2-butyltetrahydro-	Heterocyclic compound	-	1004-29-1	-	40.5	1.40442e+06	1.36951e+06	710267	841080	991001	878113	681003	699098	1.28569e+06	824188	438680	388779	769524	569588	552794	--	--	151
XMW0411	GC-MS	-	-	128.12	C8H16O	-	1110.75	1112	Cyclohexanol, 2,6-dimethyl-	Alcohol	-	5337-72-4	-	84.2	225724	324717	179306	224314	224811	255660	274556	189745	302914	310950	360803	263485	233414	258181	214318	--	--	152
XMW0286	GC-MS	-	-	128.12	C8H16O	-	955.68	955	Hexanal, 2-ethyl-	Aldehyde	-	123-05-7	-	51.6	149513	205979	113862	117105	95126.5	106586	174666	139484	269193	54434.6	42204.1	21242.4	111266	104457	92222	--	--	153
XMW3292	GC-MS	-	-	127.009	C5H5NOS	-	1282.92	1204	2-Thienylamide	Heterocyclic compound	-	5813-89-8	-	51.3	66718.8	95734.5	65279.4	58997.7	66531.8	57181.2	75695.8	81516.7	124967	43955.9	25653.3	17641.8	28306.3	27487.7	36616.1	--	--	154
KMW0162	GC-MS	-	-	125.963	C2H6S3	-	969.36	974	Dimethyl triSulfur compounds	Sulfur compounds	-	3658-80-8	-	58.7	2.05107e+07	2.34312e+07	1.74009e+07	1.92939e+07	1.77988e+07	1.91096e+07	1.85995e+07	1.69203e+07	2.32635e+07	1.60274e+07	1.33521e+07	1.04899e+07	1.83084e+07	1.75092e+07	1.50851e+07	C08372	--	155
XMW0959	GC-MS	-	-	125.064	C7H8FN	-	1191.91	1080	2-Fluoro-5-methylaniline	Amine	-	452-84-6	-	62.3	6.61536e+06	6.91642e+06	3.83147e+06	5.29206e+06	4.6186e+06	5.74434e+06	5.35905e+06	3.42246e+06	6.37258e+06	5.92414e+06	4.99881e+06	4.10967e+06	4.42538e+06	3.96935e+06	3.94577e+06	--	--	156
XMW0351	GC-MS	-	-	124.089	C8H12O	-	1051.72	977	CyclopentanecarboxAldehyde, 2-methyl-3-methylene-	Aldehyde	-	1000154-24-0	-	60.5	16448	25987.8	11596.8	36540.3	36628.9	45054.7	15779.2	15027.3	23148.6	32796	16763.3	27624	13849.1	13651.4	16118.5	--	--	157
XMW0289	GC-MS	-	-	124.052	C7H8O2	-	1164.86	1039	2-Acetyl-5-methylfuran	Heterocyclic compound	-	1193-79-9	-	49.7	26228.7	32642.2	15038.2	18299.7	16481.5	23911.7	14846.2	11270.1	24471.5	21473.6	15788.4	13970	13325.3	17978.8	12431.5	--	--	158
XMW0404	GC-MS	-	-	124.016	C6H4O3	-	1138.4	1077	2,5-FurandicarboxAldehyde	Aldehyde	-	823-82-5	-	60.4	32149.7	37532.9	21264.1	24761.2	21546.7	33818.6	32876.2	29179.7	39961.9	29395.5	18535	26225	16857.4	21882.1	21035.4	C20899	--	159
GMW0106	GC-MS	-	-	122.022	C4H10S2	-	914.69	932	Disulfide, methyl propyl	Sulfur compounds	-	2179-60-4	-	64.1	4.25089e+07	4.88834e+07	3.68165e+07	3.89603e+07	3.69971e+07	3.99074e+07	4.11177e+07	3.87137e+07	5.05016e+07	3.52211e+07	2.64444e+07	2.54352e+07	4.11927e+07	3.72354e+07	3.5138e+07	--	--	160
XMW2613	GC-MS	-	-	120.069	C7H8N2	-	1345.32	1132	1,4-dihydro-1-methyl-3-Pyridinecarbonitrile	Heterocyclic compound	-	19424-15-8	-	70.4	199813	325160	169118	227034	162972	182017	242517	180176	376103	78782.8	55980.8	26173.1	214601	163342	115073	--	--	161
NMW0777	GC-MS	-	-	120.007	C4H8S2	-	937.93	920	DiSulfur compounds, methyl 2-propenyl	Sulfur compounds	-	2179-58-0	-	84.7	1.42081e+07	1.36948e+07	7.00406e+06	8.37414e+06	9.7861e+06	8.70515e+06	6.44721e+06	6.90301e+06	1.28185e+07	8.23902e+06	4.3123e+06	3.7886e+06	7.41524e+06	5.52025e+06	5.36657e+06	C08383	--	162
XMW0598	GC-MS	-	-	118.078	C9H10	-	1039.3	976	.alpha.-Methylstyrene	Aromatics	-	98-83-9	-	63.9	29124	35267.4	27670.3	31071.8	33208.3	30126.5	27700.2	28437.1	43092.6	29667.5	22507.6	14303.8	18550	17464.7	23072	C14395	--	163
XMW3644	GC-MS	-	-	118.009	C4H6O2S	-	852.77	-	2,5-Dihydrothiophene sulfone	Sulfur compounds	-	77-79-2	-	40.4	1.36592e+06	1.93062e+06	1.04115e+06	1.20694e+06	1.00933e+06	1.41018e+06	1.71027e+06	1.89649e+06	2.8178e+06	1.24656e+06	918663	852177	950030	1.04744e+06	984340	--	--	164
XMW0570	GC-MS	-	-	116.131	C6H16N2	-	820.72	716	1,2-EthanediAmine, N,N,N',N'-tetramethyl-	Amine	-	110-18-9	-	58.1	87115.1	89933.8	49713.1	64066.2	54660.6	69777.7	74681.4	53578.5	92020.7	80976.2	82138.7	53544.4	70705.8	60217.1	55027.8	--	--	165
XMW0451	GC-MS	-	-	115.063	C5H9NO2	-	819.02	1023	2-Amino-2-methyl-but-3-enoic Acid	Acid	-	1000190-02-8	-	53.2	142474	183328	101840	135131	82534	112910	128832	107400	136617	149066	153406	104086	108866	122068	107743	--	--	166
NMW0767	GC-MS	-	-	114.05	C6H10S	-	858.03	861	Diallyl Sulfur compounds	Sulfur compounds	-	592-88-1	-	93.4	2.50019e+06	3.30569e+06	1.97545e+06	1.83564e+06	1.57649e+06	1.98436e+06	3.21401e+06	3.7385e+06	5.34291e+06	1.46869e+06	841061	744225	1.37222e+06	1.59149e+06	1.55251e+06	C08370	--	167
XMW3640	GC-MS	-	-	114.01	H6N2O3S	-	1586.01	-	Ammonium sulfamate	Sulfur compounds	-	7773-06-0	-	43.7	20912.8	28943.8	15487	18792.2	16725.9	19355.4	25605.5	15841	29760.6	15903.9	15548.4	8199.33	15550.6	18816.6	13909.4	--	--	168
XMW1429	GC-MS	-	-	113.059	C4H7N3O	-	1306.6	1095	1-(2-Hydroxyethyl)-1,2,4-triazole	Heterocyclic compound	-	3273-14-1	-	57.6	48570	62190	24592	37139	28426.2	38460.7	40445.9	29236.6	45020.5	28868.6	16325.4	15263.3	27376.9	24088.7	26334.3	--	--	169
XMW3520	GC-MS	-	-	112.125	C8H16	-	846.37	717	(Z)-2,2-dimethyl-3-Hexene	Hydrocarbons	-	690-92-6	-	80	13956.2	14840.2	9981.85	14716	10112.3	14609.4	11669.2	9623.99	25268.2	19259.8	24384.9	21271.9	9367.64	13268.1	11490.9	--	--	170
XMW3428	GC-MS	-	-	112.035	C6H8S	-	902.06	888	3,4-dimethyl-Thiophene	Heterocyclic compound	-	632-15-5	-	91.5	2.47127e+06	1.92659e+06	1.2107e+06	954308	1.5888e+06	878906	1.0824e+06	1.43055e+06	1.96308e+06	600615	255873	248456	969252	754098	684700	--	--	171
NMW0036	GC-MS	-	-	111.068	C6H9NO	-	1034.99	1102	1-ethenyl-2-Pyrrolidinone	Heterocyclic compound	-	88-12-0	-	47.8	68504.6	78765.5	35507.4	56029.5	41561.3	49993.2	43944.3	27369	58517	49297.8	55406.1	26592.9	37786.3	45530.6	34514.4	C19548	--	172
XMW0713	GC-MS	-	-	110.073	C7H10O	-	989.34	962	2-Cyclohexen-1-one, 3-methyl-	Ketone	-	1193-18-6	-	47.6	237218	260132	155043	218205	190761	268953	226993	194804	240054	283150	248584	246746	182175	197711	197259	--	--	173
XMW2395	GC-MS	-	-	110.048	C5H6N2O	-	1061.3	975	6-methyl-3(2H)-Pyridazinone	Heterocyclic compound	-	13327-27-0	-	68.5	5.89887e+06	6.07533e+06	4.23338e+06	5.04509e+06	4.60589e+06	5.29425e+06	5.23368e+06	4.15659e+06	5.87583e+06	5.0927e+06	5.13889e+06	4.34524e+06	5.07907e+06	4.95414e+06	4.38054e+06	--	--	174
D184	GC-MS	-	-	110.037	C6H6O2	-	1035.1	1283	Hydroquinone	Aromatics	-	123-31-9	-	66.6	148550	177121	114833	167518	136392	145740	137123	87200.8	167887	128981	151456	113372	111146	128812	117521	C00530	ko00350,ko01100	175
XMW3298	GC-MS	-	-	103.009	C3H5NOS	-	972.55	1043	2-Oxazolidinethione	Heterocyclic compound	-	5840-81-3	-	59.4	27083.8	35704	25142.8	20109.1	19952.8	19416.6	30350.6	20730	42599.2	13771.4	15832	5310.29	43080	29293.9	27203.3	--	--	176
KMW0065	GC-MS	-	-	100.089	C6H12O	-	797.37	789	1-Hexen-3-ol	Alcohol	-	4798-44-1	-	69.8	255641	201934	194767	418299	332921	589239	232020	234473	309653	474174	303017	447708	277308	204295	285765	--	--	177
KMW0066	GC-MS	-	-	100.089	C6H12O	-	797.39	801	Hexanal	Aldehyde	-	66-25-1	-	85.5	376674	618175	324288	705433	541945	859093	382203	438616	598923	858086	444660	724588	261875	262677	366202	--	--	178
XMW2964	GC-MS	-	-	99.032	C4H5NO2	-	1100.69	934	Pyrrolidine-2,4-dione	Heterocyclic compound	-	37772-89-7	-	55	1.91159e+06	2.24193e+06	1.24563e+06	1.26756e+06	1.25551e+06	1.19748e+06	1.60899e+06	1.35736e+06	2.42285e+06	828608	558579	443099	1.24941e+06	955947	943846	--	--	179
KMW0095	GC-MS	-	-	98.073	C6H10O	-	852.54	856	2-Hexenal	Aldehyde	-	505-57-7	-	88.6	771008	1.25446e+06	501050	1.0826e+06	868325	1.45936e+06	846025	776730	1.34251e+06	1.53989e+06	1.45771e+06	1.40282e+06	820590	861147	850758	C08497	--	180
XMW3664	GC-MS	-	-	95.048	C4H5N3	-	857.67	1068	aminomethyl-Propanedinitrile	Amine	-	79680-97-0	-	43.5	2.03168e+06	2.69092e+06	1.61406e+06	1.50716e+06	1.29127e+06	1.61477e+06	2.61735e+06	3.04098e+06	4.32471e+06	1.21039e+06	688655	606186	1.141e+06	1.3093e+06	1.27374e+06	--	--	181
KMW0045	GC-MS	-	-	93.991	C2H6S2	-	734.07	785	DiSulfur compounds, dimethyl	Sulfur compounds	-	624-92-0	-	95.4	5.56599e+07	6.96152e+07	5.20955e+07	6.50311e+07	6.42733e+07	7.35609e+07	4.9708e+07	5.35663e+07	6.70813e+07	8.70901e+07	8.1049e+07	8.85041e+07	6.59058e+07	6.43827e+07	6.20364e+07	C08371	--	182
D114	GC-MS	-	-	88.035	C4H8S	-	692.37	697	Sulfur compounds, allyl methyl	Sulfur compounds	-	10152-76-8	-	91.6	9.79536e+06	1.21952e+07	7.87187e+06	8.60069e+06	7.79681e+06	8.70892e+06	8.86336e+06	1.12569e+07	1.49911e+07	7.90549e+06	5.92904e+06	5.90426e+06	7.05034e+06	8.71421e+06	7.1094e+06	--	--	183
XMW0148	GC-MS	-	-	85.039	CH3N5	-	1649.91	1396	1H-Tetrazol-5-amine	Heterocyclic compound	-	4418-61-5	-	60.1	56053.6	59978.6	45833.9	46678.2	44069.1	58132.8	47418.4	43514	58034.1	69856.6	37222.7	53479.4	51231.5	42339	39022.4	--	--	184
D196	GC-MS	-	-	84.999	C3H3NS	-	722.26	735	Thiazole	Heterocyclic compound	-	288-47-1	-	81.8	3.36135e+06	4.46003e+06	1.86049e+06	2.9356e+06	2.08251e+06	2.28106e+06	3.01586e+06	2.65137e+06	5.33889e+06	1.71775e+06	1.30072e+06	788137	2.50457e+06	2.94951e+06	1.69579e+06	C02740	--	185
XMW2814	GC-MS	-	-	69.033	C2H3N3	-	914.26	869	1H-1,2,4-Triazole	Heterocyclic compound	-	288-88-0	-	57.7	1.50245e+06	1.73652e+06	1.29329e+06	1.3729e+06	1.29815e+06	1.4098e+06	1.4233e+06	1.35765e+06	1.80039e+06	1.23878e+06	936984	870686	1.45465e+06	1.28781e+06	1.23725e+06	--	--	186

## Sheet: Sheet2
Supplementary Table 2. The Different Metabolites Between H-CK and H-MeJA
Index	Platform	Formula	Compounds	Class I	Class II	CAS	Level	Match factor	H-CK-1	H-CK-2	H-CK-3	H-MeJA-1	H-MeJA-2	H-MeJA-3	VIP	p_value	FDR	Fold_Change	Log2FC	Type
mws1336	UPLC-MS/MS	C7H7NO2	4-Aminobenzoic acid	Phenolic acids	Phenolic acids	150-13-0	3	-	311870	222950	318850	661230	591720	621370	1.72654	0.00151401	0.148107	2.1956	1.13462	up
Lmgp002595	UPLC-MS/MS	C9H10O3	Acetovanillone	Phenolic acids	Phenolic acids	498-02-2	3	-	49049	46857	35451	116290	66086	86124	1.58559	0.0786365	0.450816	2.04405	1.03143	up
pme3009	UPLC-MS/MS	C6H6O6	Trans-Citridic acid	Organic acids	Organic acids	4023-65-8	2	-	239070	188060	295900	51908	42038	71587	1.7499	0.0206188	0.297362	0.228943	-2.12694	down
MWSmce220	UPLC-MS/MS	C6H10O6	D-Glucono-1,5-lactone	Organic acids	Organic acids	90-80-2	3	-	25579	16082	14037	6908.5	5667.4	8039.5	1.67151	0.0763952	0.444574	0.370128	-1.4339	down
mws2212	UPLC-MS/MS	C9H8O4	Caffeic acid	Phenolic acids	Phenolic acids	331-39-5	3	-	67786	79272	78481	32531	29734	33166	1.79089	0.00446076	0.190946	0.423124	-1.24085	down
mws0014	UPLC-MS/MS	C10H10O4	Ferulic acid*	Phenolic acids	Phenolic acids	537-98-4	1	-	1029900	1114500	930050	396830	515520	554540	1.72762	0.00177416	0.148107	0.477123	-1.06757	down
pmb0490	UPLC-MS/MS	C13H18N2O2	p-Coumaroylputrescine	Alkaloids	Phenolamine	34136-53-3	3	-	99633	127180	126270	40254	53750	44343	1.75363	0.00718627	0.245664	0.391826	-1.35172	down
Lmhp002031	UPLC-MS/MS	C12H24N2O3	L-Leucyl-L-Leucine	Amino acids and derivatives	Amino acids and derivatives	3303-31-9	1	-	588200	445610	640220	214000	245190	292770	1.71135	0.0222569	0.302105	0.449191	-1.1546	down
Zmdp002216	UPLC-MS/MS	C11H20N2O5	L-γ-Glutamyl-L-leucine	Amino acids and derivatives	Amino acids and derivatives	2566-39-4	2	-	73264	57312	80474	202060	90389	133620	1.42759	0.153243	0.556862	2.01881	1.0135	up
Hmtn001358	UPLC-MS/MS	C14H17NO7	2-(D-Glucosyloxy)-4-hydroxybenzeneacetonitrile	Alkaloids	Phenolamine	-	2	-	51991	70215	60094	116420	158770	146340	1.74224	0.01349	0.26843	2.31229	1.20932	up
Zmjn004133	UPLC-MS/MS	C18H32O4	9S-Hydroperoxy-10E,12Z-octadecadienoic acid	Lipids	Free fatty acids	5502-91-0	3	-	43425	53629	49127	182020	165330	188380	1.80435	0.000735024	0.148107	3.66484	1.87375	up
pmb2804	UPLC-MS/MS	C18H32O4	13S-Hydroperoxy-9Z,11E-octadecadienoic acid	Lipids	Free fatty acids	33964-75-9	3	-	4273.2	2397.8	5654.3	6742.1	6746.2	13392	1.36062	0.147403	0.555662	2.1809	1.12493	up
Rfmb087	UPLC-MS/MS	C18H32O4	9-Hydroxy-13-oxo-10-octadecenoic Acid	Lipids	Free fatty acids	-	3	-	48787	61640	58696	184450	186220	204520	1.80165	0.000208333	0.0670484	3.40102	1.76597	up
Lmbn005287	UPLC-MS/MS	C18H32O4	7S,8S-DiHODE; (9Z,12Z)-(7S,8S)-Dihydroxyoctadeca-9,12-dienoic acid	Lipids	Free fatty acids	143288-65-7	3	-	8495.8	2766.2	4448.7	2838.2	2053.6	2949.3	1.21377	0.261143	0.698652	0.499093	-1.00262	down
mws0609	UPLC-MS/MS	C10H12N5O7P	Guanosine 3',5'-cyclic monophosphate	Nucleotides and derivatives	Nucleotides and derivatives	7665-99-8	1	-	219510	222300	210040	89910	116750	106220	1.77113	0.00122659	0.148107	0.479988	-1.05893	down
mws1077	UPLC-MS/MS	C16H18O9	Scopoletin-7-O-glucoside (Scopolin)	Lignans and Coumarins	Coumarins	531-44-2	3	-	48904	87194	85622	31508	26780	44504	1.51357	0.0701677	0.434867	0.463612	-1.10901	down
HJN087	UPLC-MS/MS	C21H22O10	Naringenin-4'-O-glucoside	Flavonoids	Flavanones	-	3	-	19451	10061	24711	8484.1	8834.7	7746.4	1.45391	0.150674	0.555662	0.462261	-1.11322	down
pmb0862	UPLC-MS/MS	C20H42NO7P	LysoPC 12:0	Lipids	LPC	20559-18-6	3	-	12050	10734	13155	5716.9	4211.2	6246.8	1.72324	0.00223089	0.148107	0.450065	-1.15179	down
mws0913	UPLC-MS/MS	C21H20O11	Kaempferol-3-O-galactoside (Trifolin)	Flavonoids	Flavonols	23627-87-4	2	-	222710	334150	377750	169010	99706	172110	1.52255	0.0507736	0.393815	0.471668	-1.08416	down
mws2209	UPLC-MS/MS	C21H20O11	Kaempferol-3-O-glucoside (Astragalin)*	Flavonoids	Flavonols	480-10-4	1	-	1240300	1728500	2109800	728460	480380	827790	1.61898	0.0412933	0.361918	0.401022	-1.31825	down
MWSHY0104	UPLC-MS/MS	C21H20O11	Luteolin-7-O-glucoside (Cynaroside)	Flavonoids	Flavones	5373-11-5	3	-	1066100	1502400	1553600	621240	459830	609020	1.7047	0.0250013	0.320503	0.410007	-1.28628	down
MWS20147	UPLC-MS/MS	C21H20O11	Luteolin-3'-O-glucoside	Flavonoids	Flavones	5154-41-6	3	-	1786400	1768800	2262000	987430	826060	1069400	1.72813	0.0144996	0.26843	0.49558	-1.01281	down
mws0089	UPLC-MS/MS	C21H20O11	Kaempferol-7-O-glucoside*	Flavonoids	Flavonols	16290-07-6	1	-	220050	309750	320490	94350	98578	120620	1.73459	0.0243927	0.317105	0.368754	-1.43927	down
Lmhp009034	UPLC-MS/MS	C21H42NO7P	LysoPE 16:1	Lipids	LPE	-	2	-	64413	58335	68758	30990	27401	32891	1.78127	0.00213523	0.148107	0.476653	-1.06899	down
Lmhp009769	UPLC-MS/MS	C22H44NO7P	LysoPE 17:1	Lipids	LPE	-	3	-	3082.4	3041.6	3893.8	2491.4	1468.4	862.59	1.44011	0.046641	0.372255	0.481382	-1.05475	down
mws0289	UPLC-MS/MS	C23H46NO7P	LysoPE 18:1	Lipids	LPE	89576-29-4	1	-	274920	199200	237970	111890	113240	96798	1.75898	0.022101	0.302105	0.452089	-1.14532	down
pmb0856	UPLC-MS/MS	C23H46NO7P	LysoPE 18:1(2n isomer)	Lipids	LPE	-	1	-	158350	112570	129080	68840	67655	49051	1.70199	0.0188398	0.288806	0.463865	-1.10822	down
pmb0880	UPLC-MS/MS	C23H48NO7P	LysoPE 18:0(2n isomer)	Lipids	LPE	-	3	-	3763.8	4934.4	5392	2302.5	2712.6	1785.2	1.65277	0.0202343	0.296448	0.482626	-1.05102	down
pmb0883	UPLC-MS/MS	C23H48NO7P	LysoPE 18:0	Lipids	LPE	69747-55-3	3	-	31662	40894	28380	18079	12058	9589.9	1.65181	0.014429	0.26843	0.393585	-1.34525	down
Lmhp008833	UPLC-MS/MS	C24H48NO7P	LysoPC 16:1(2n isomer)	Lipids	LPC	-	1	-	172520	136100	172820	64121	66528	73088	1.77926	0.0136413	0.26843	0.423183	-1.24065	down
Lmhp009802	UPLC-MS/MS	C25H46NO7P	LysoPE 20:3(2n isomer)	Lipids	LPE	-	3	-	5003.1	5277.3	6103	2879.7	2190.5	3072.3	1.7149	0.00342045	0.175393	0.496997	-1.00869	down
pmn001642	UPLC-MS/MS	C23H20O13	Kaempferol-3-O-(2''-O-acetyl)glucuronide	Flavonoids	Flavonols	-	3	-	42430	62919	89257	113540	103000	191740	1.44432	0.109306	0.490334	2.09798	1.069	up
Lmhp010757	UPLC-MS/MS	C25H48NO7P	LysoPE 20:2	Lipids	LPE	-	1	-	136320	114460	99865	49404	49704	39923	1.76249	0.0154137	0.26843	0.396501	-1.3346	down
Lmhp008718	UPLC-MS/MS	C25H48NO7P	LysoPC 17:2	Lipids	LPC	-	1	-	92872	74592	74045	36926	34832	45564	1.73617	0.009282	0.263659	0.485787	-1.0416	down
Lmhp010514	UPLC-MS/MS	C25H48NO7P	LysoPE 20:2(2n isomer)	Lipids	LPE	-	1	-	133710	111360	95695	49459	46020	35610	1.74533	0.0148016	0.26843	0.38469	-1.37823	down
MWSmce328	UPLC-MS/MS	C25H24O12	Isochlorogenic acid C	Phenolic acids	Phenolic acids	57378-72-0	3	-	8917.5	9614.5	11285	23104	17762	27218	1.71358	0.0361891	0.345908	2.2834	1.19118	up
Lmhp010573	UPLC-MS/MS	C27H48O9	1-Linoleoylglycerol-3-O-glucoside	Lipids	Glycerol ester	-	1	-	11975	9135.2	7368	4316.4	3400	5183.6	1.64088	0.0465764	0.372255	0.452978	-1.14249	down
Lmhp011549	UPLC-MS/MS	C28H56NO7P	LysoPC 20:1	Lipids	LPC	-	1	-	82314	68125	69160	31418	30062	25782	1.78713	0.00532974	0.204973	0.39737	-1.33145	down
HJAP148	UPLC-MS/MS	C26H28O15	Kaempferol-3-O-sambubioside	Flavonoids	Flavonols	27661-51-4	3	-	90408	56926	71926	30334	27275	28095	1.74663	0.0431002	0.361918	0.390878	-1.35521	down
XMW3231	GC-MS	C13H12O3	1-[6-hydroxy-2-(1-methylethenyl)-7-benzofuranyl]-Ethanone	Heterocyclic compound	-	55682-75-2	-	72.3	56334.5	67947.2	30034.3	22938.7	17031.6	24530.7	1.50935	0.110972	0.490334	0.41798	-1.25849	down
D268	GC-MS	C6H10S4	TetraSulfur compounds, di-2-propenyl	Sulfur compounds	-	2444-49-7	-	78	166245	254379	90520.8	85272.3	64336.9	71709.8	1.39165	0.176185	0.611469	0.432987	-1.2076	down
XMW0726	GC-MS	C10H14O	Benzene, (1-methoxypropyl)-	Aromatics	-	59588-12-4	-	47	131982	168401	81928.3	62768.9	58902.2	50974.7	1.55988	0.105485	0.48862	0.451585	-1.14693	down
GMW0101	GC-MS	C6H12S2	(Z)-1-(Prop-1-en-1-yl)-2-propyldisulfane	Sulfur compounds	-	23838-20-2	-	60	89485.4	108573	51652.3	28931.2	30606.5	33201.9	1.6286	0.0879843	0.469419	0.371387	-1.429	down
XMW0351	GC-MS	C8H12O	CyclopentanecarboxAldehyde, 2-methyl-3-methylene-	Aldehyde	-	1000154-24-0	-	60.5	16448	25987.8	11596.8	36540.3	36628.9	45054.7	1.5766	0.018075	0.287641	2.18801	1.12962	up
KMW0065	GC-MS	C6H12O	1-Hexen-3-ol	Alcohol	-	4798-44-1	-	69.8	255641	201934	194767	418299	332921	589239	1.59768	0.0850031	0.458509	2.05484	1.03903	up

## Sheet: Sheet3
Supplementary Table 3. The Different Metabolites Between S-CK and S-MeJA
Index	Platform	Formula	Compounds	Class I	Class II	CAS	Level	Match factor	S-CK-1	S-CK-2	S-CK-3	S-MeJA-1	S-MeJA-2	S-MeJA-3	VIP	p_value	FDR	Fold_Change	Log2FC	Type
MWS20141	UPLC-MS/MS	C5H6O3	2-Hydroxy-4-methyl-2H-furan-5-one	Others	Others	931-23-7	3	-	111510	85976	134090	40625	39307	37654	1.52997	0.0354923	0.22773	0.354628	-1.49562	down
pme0120	UPLC-MS/MS	C5H11NO2	5-Aminovaleric acid	Organic acids	Organic acids	660-88-8	3	-	76541	76729	78390	114820	179150	177190	1.45562	0.0633185	0.257575	2.03384	1.02421	up
pmf0470	UPLC-MS/MS	C5H9NO3	cis-4-Hydroxy-D-proline	Amino acids and derivatives	Amino acids and derivatives	2584-71-6	3	-	112120	109950	179520	69436	70215	49988	1.39084	0.0805634	0.281667	0.47222	-1.08247	down
mws0208	UPLC-MS/MS	C6H10O4	Adipic Acid*	Organic acids	Organic acids	124-04-9	3	-	407930	431770	340370	62395	47029	81256	1.56342	0.00319187	0.163672	0.161584	-2.62965	down
mws0924	UPLC-MS/MS	C6H10O4	2-Methylglutaric acid*	Organic acids	Organic acids	617-62-9	3	-	419160	421730	302000	70364	60557	67140	1.573	0.0149715	0.217014	0.173298	-2.52867	down
Zmdp000917	UPLC-MS/MS	C6H13N3O2	δ-Guanidinovaleric acid	Organic acids	Organic acids	462-93-1	3	-	260170	262690	357780	103840	126690	123740	1.5306	0.0271507	0.22773	0.402287	-1.3137	down
Lmmn001643	UPLC-MS/MS	C9H8O3	2-Hydroxycinnamic acid	Phenolic acids	Phenolic acids	583-17-5	3	-	1129900	1071200	900760	350850	225160	139260	1.48604	0.00104732	0.124446	0.230594	-2.11657	down
MWSCX017	UPLC-MS/MS	C9H8O3	4-hydroxyphenyl acrylaldehyde	Others	Others	-	3	-	70532	97647	81969	11308	5233.3	11934	1.54309	0.00761357	0.206489	0.113834	-3.135	down
Zmdp000441	UPLC-MS/MS	C6H11NO3S	3-(Allylsulphinyl)-L-alanine	Amino acids and derivatives	Amino acids and derivatives	17795-26-5	1	-	8370800	12262000	10521000	4631700	6505000	3680400	1.40339	0.0206373	0.226765	0.475611	-1.07215	down
Zmdp000796	UPLC-MS/MS	C6H11NO3S	cycloalliin	Amino acids and derivatives	Amino acids and derivatives	15042-85-0	1	-	26422000	27187000	42745000	15074000	16069000	15293000	1.44559	0.0882889	0.292378	0.481931	-1.0531	down
mws0875	UPLC-MS/MS	C5H10N2O3S	L-Cysteinyl-L-glycine	Amino acids and derivatives	Amino acids and derivatives	19246-18-5	3	-	172600	223320	226850	71178	148170	74500	1.33919	0.0280062	0.22773	0.47184	-1.08363	down
mws1350	UPLC-MS/MS	C9H10O4	Syringaldehyde; 4-Hydroxy-3,5-Dimethoxybenzaldehyde	Phenolic acids	Phenolic acids	134-96-3	2	-	48650	24832	16644	12680	7230.8	15370	1.19692	0.191719	0.423341	0.391461	-1.35306	down
pme3705	UPLC-MS/MS	C6H10O7	D-Glucoronic acid*	Others	Saccharides and Alcohols	6556-12-3	3	-	24431	30153	20074	12072	12002	12847	1.50733	0.0487352	0.236897	0.494535	-1.01586	down
pme1261	UPLC-MS/MS	C9H19NO4	D-Panthenol	Others	Saccharides and Alcohols	81-13-0	3	-	69978	63845	44761	36037	19186	24442	1.38689	0.0284512	0.22773	0.446093	-1.16458	down
mws2608	UPLC-MS/MS	C8H15NO6	N-Acetyl-D-galactosamine	Others	Saccharides and Alcohols	1811-31-0	3	-	26676	55405	53110	19228	23220	16783	1.33557	0.105492	0.318966	0.438128	-1.19057	down
Lmdp002381	UPLC-MS/MS	C11H14O5	Genipin	Terpenoids	Monoterpenoids	6902-77-8	2	-	310420	262860	218380	477210	529550	633770	1.48999	0.0109537	0.217014	2.07227	1.05121	up
pme3961	UPLC-MS/MS	C10H13N5O3	2'-Deoxyadenosine	Nucleotides and derivatives	Nucleotides and derivatives	958-09-8	3	-	374620	730700	358900	217100	234020	262840	1.31068	0.174144	0.410359	0.487604	-1.03622	down
Zmyn000110	UPLC-MS/MS	C6H14NO8P	D-Glucosamine 1-phosphate	Others	Saccharides and Alcohols	2152-75-2	3	-	20232	28940	23852	13866	6735.3	9917.8	1.41677	0.0132976	0.217014	0.417932	-1.25866	down
Zmdp002216	UPLC-MS/MS	C11H20N2O5	L-γ-Glutamyl-L-leucine	Amino acids and derivatives	Amino acids and derivatives	2566-39-4	2	-	87774	56746	81868	268450	244150	170100	1.50842	0.0266821	0.22773	3.01562	1.59245	up
Hmqp002567	UPLC-MS/MS	C17H17NO3	4-Hydroxycinnamic acid p-hydroxyphenethylamine	Phenolic acids	Phenolic acids	-	1	-	365370	366920	332510	172270	107280	139590	1.52217	0.00153873	0.148349	0.393633	-1.34508	down
Zmwp005562	UPLC-MS/MS	C17H17NO3	cis-N-p-Coumaroyltyramine	Alkaloids	Phenolamine	-	1	-	464470	357220	321170	185950	102350	145370	1.4631	0.0155178	0.217014	0.37946	-1.39798	down
MWSmce089	UPLC-MS/MS	C17H17NO3	p-Coumaroyltyramine	Alkaloids	Phenolamine	36417-86-4	1	-	404210	470980	484770	198240	129720	179750	1.53095	0.00107523	0.124446	0.373327	-1.42149	down
Zmdp001928	UPLC-MS/MS	C11H18N2O5S	γ-L-Glutamyl-S-(trans-1-propenyl)-L-cysteine	Amino acids and derivatives	Amino acids and derivatives	-	1	-	429970	451230	423580	151780	156440	115070	1.55901	0.000144865	0.124446	0.324415	-1.62409	down
pmb2657	UPLC-MS/MS	C10H18N4O6	Argininosuccinic acid	Organic acids	Organic acids	2387-71-5	3	-	78200	95815	71710	39678	36288	36793	1.54937	0.0234163	0.22773	0.458883	-1.1238	down
Zmyn004548	UPLC-MS/MS	C18H28O3	12-Oxo-phytodienoic acid	Lipids	Free fatty acids	85551-10-6	3	-	2946.6	2431.6	2245.3	4364.2	6318.5	4923.4	1.48641	0.0327184	0.22773	2.0471	1.03358	up
Lmbp010207	UPLC-MS/MS	C19H18O4	6-Methoxy-2-(4-methoxyphenethyl)-4H-chromen-4-one	Others	Others	111286-05-6	2	-	8428.4	7117.3	5146.3	35739	33650	25108	1.54677	0.0117951	0.217014	4.56684	2.1912	up
Zmjn004133	UPLC-MS/MS	C18H32O4	9S-Hydroperoxy-10E,12Z-octadecadienoic acid	Lipids	Free fatty acids	5502-91-0	3	-	71388	71756	80343	662010	495660	286020	1.53532	0.0645636	0.257575	6.45984	2.6915	up
Rfmb087	UPLC-MS/MS	C18H32O4	9-Hydroxy-13-oxo-10-octadecenoic Acid	Lipids	Free fatty acids	-	3	-	49149	62884	64459	560950	396310	218720	1.51763	0.0774892	0.274758	6.66308	2.73619	up
Lmbn009747	UPLC-MS/MS	C19H36O3	Ricinoleic acid methyl ester	Lipids	Free fatty acids	141-24-2	2	-	1564.7	1773.5	2122.8	6274.5	4184.9	3289.2	1.4443	0.0844503	0.286572	2.5176	1.33205	up
Lmsn000381	UPLC-MS/MS	C12H22O11	D-Maltose*	Others	Saccharides and Alcohols	69-79-4	1	-	135050	64694	89605	71044	33655	37548	1.17827	0.125539	0.33958	0.49161	-1.02441	down
HJAP050	UPLC-MS/MS	C19H21NO5	N-Feruloyl-3-methoxytyramine	Alkaloids	Phenolamine	78510-19-7	1	-	231880	108100	91422	30382	33661	32155	1.46313	0.127699	0.339672	0.222989	-2.16495	down
mws0609	UPLC-MS/MS	C10H12N5O7P	Guanosine 3',5'-cyclic monophosphate	Nucleotides and derivatives	Nucleotides and derivatives	7665-99-8	1	-	121530	146790	117650	67826	47931	54964	1.5241	0.00471704	0.18141	0.442317	-1.17685	down
mws0096	UPLC-MS/MS	C20H20O6	Piperitol	Lignans and Coumarins	Lignans	52151-92-5	3	-	4214.7	3546.6	3115.2	16275	12651	6082.8	1.39515	0.112762	0.33041	3.21876	1.6865	up
mws1179	UPLC-MS/MS	C21H22O10	Naringenin-7-O-glucoside (Prunin)	Flavonoids	Flavanones	529-55-5	3	-	139160	130740	144430	52798	64800	72608	1.54171	0.000794224	0.124446	0.459069	-1.12322	down
mws0057	UPLC-MS/MS	C21H22O11	Eriodictyol-7-O-glucoside	Flavonoids	Flavanones	38965-51-4	2	-	103340	104240	91343	131140	319490	186300	1.26412	0.180781	0.415078	2.13075	1.09136	up
pmb2406	UPLC-MS/MS	C25H52NO7P	LysoPC 17:0	Lipids	LPC	50930-23-9	2	-	167920	182080	163920	430160	339240	288930	1.50621	0.0459517	0.236897	2.05933	1.04217	up
Lmhp010515	UPLC-MS/MS	C25H52NO7P	LysoPC 17:0(2n isomer)	Lipids	LPC	-	2	-	43243	44977	38042	110880	84974	72053	1.4932	0.0496766	0.236897	2.12183	1.08531	up
pma0791	UPLC-MS/MS	C24H24O13	Naringenin-7-O-(6''-malonyl)glucoside	Flavonoids	Flavanones	-	3	-	32120	24810	24228	11362	12346	15145	1.50346	0.0179675	0.224108	0.478733	-1.06271	down
pmb0711	UPLC-MS/MS	C27H30O16	Quercetin-7-O-rutinoside	Flavonoids	Flavonols	147714-62-3	3	-	37809	42100	26364	15058	9846.5	11310	1.49897	0.0283821	0.22773	0.340769	-1.55314	down
Lmjp002461	UPLC-MS/MS	C27H30O16	Quercetin-3-O-neohesperidoside	Flavonoids	Flavonols	117611-67-3	3	-	38560	34064	22994	11300	8323	9082.5	1.51754	0.0363119	0.22774	0.30021	-1.73596	down
MWSHY0067	UPLC-MS/MS	C27H30O16	Quercetin-3-O-rutinoside (Rutin)	Flavonoids	Flavonols	153-18-4	3	-	38886	47613	21045	20292	10574	9810	1.30502	0.0876229	0.292378	0.378227	-1.40268	down
XMW1996	GC-MS	C19H28O4	Phthalic acid, butyl hept-4-yl ester	Ester	-	1000356-78-4	-	89	341317	274623	351549	714389	583954	684025	1.53344	0.00372481	0.173236	2.04898	1.03491	up
XMW1976	GC-MS	C14H26O4	Succinic acid, 2,4-dimethylpent-3-yl propyl ester	Ester	-	1000349-25-6	-	42.8	28243.2	31758.7	37675.3	12345.4	5896.34	6099.68	1.49283	0.00271443	0.163672	0.249203	-2.00461	down
XMW0990	GC-MS	C15H22O2	Verbenyl angelate, cis-	Ester	-	1000383-56-3	-	45	19349.2	16799.3	27689.9	5027.24	4695.04	3464.11	1.53625	0.0336255	0.22773	0.206559	-2.27537	down
XMW3231	GC-MS	C13H12O3	1-[6-hydroxy-2-(1-methylethenyl)-7-benzofuranyl]-Ethanone	Heterocyclic compound	-	55682-75-2	-	72.3	28740.5	25180.2	29551.3	8818.43	6595.15	5697.81	1.55091	0.000429403	0.124446	0.252916	-1.98327	down
D268	GC-MS	C6H10S4	TetraSulfur compounds, di-2-propenyl	Sulfur compounds	-	2444-49-7	-	78	282708	172917	410869	20827.3	14889.6	11269.4	1.54517	0.0576841	0.246493	0.0542257	-4.20488	down
XMW3511	GC-MS	C13H18O	(1-methoxy-4-methyl-3-pentenyl)-Benzene	Aromatics	-	68705-86-2	-	42.4	768157	686591	1.29357e+06	217270	116902	55556.7	1.44913	0.0467894	0.236897	0.141806	-2.81801	down
XMW2023	GC-MS	C10H11FO2	4-Fluorophenethyl alcohol, acetate	Ester	-	1000365-55-5	-	45	6505.23	10310.6	11670.3	3001.61	1655.38	2300.68	1.50069	0.0367005	0.22774	0.244248	-2.03358	down
GMW0108	GC-MS	C6H10S3	di-2-propenyl-Trisulfide	Sulfur compounds	-	2050-87-5	-	95.3	7.71448e+06	5.89402e+06	1.23314e+07	1.33657e+06	632532	248838	1.46043	0.0505342	0.236897	0.085503	-3.54788	down
KMW0352	GC-MS	C6H8OS2	METHYL 2-METHYL-3-FURYL DISULFIDE	Heterocyclic compound	-	65505-17-1	-	60	43872.7	57056.8	72458.4	28143.3	13863	10614.7	1.40441	0.0203663	0.226765	0.303487	-1.72029	down
KMW0401	GC-MS	C2H6S4	TetraSulfur compounds, dimethyl	Sulfur compounds	-	5756-24-1	-	89.4	4.68101e+06	3.92169e+06	7.49869e+06	2.80939e+06	2.53026e+06	1.31134e+06	1.29313	0.0851672	0.287946	0.41307	-1.27554	down
GMW0115	GC-MS	C4H10S3	methyl propyl-Trisulfide	Sulfur compounds	-	17619-36-2	-	86.4	337628	255139	485347	113693	85111.3	47613.5	1.45028	0.0453866	0.236897	0.228564	-2.12933	down
D384	GC-MS	C4H8S3	TriSulfur compounds, methyl 2-propenyl	Sulfur compounds	-	34135-85-8	-	97.1	3.3238e+07	2.87414e+07	4.39439e+07	1.93287e+07	1.49506e+07	1.01711e+07	1.40272	0.0257868	0.22773	0.419647	-1.25275	down
XMW0726	GC-MS	C10H14O	Benzene, (1-methoxypropyl)-	Aromatics	-	59588-12-4	-	47	110163	79322.7	168361	13433.7	10717.6	5120.08	1.51613	0.0512383	0.236897	0.0817986	-3.61178	down
GMW0101	GC-MS	C6H12S2	(Z)-1-(Prop-1-en-1-yl)-2-propyldisulfane	Sulfur compounds	-	23838-20-2	-	60	44381.2	37825.4	63795.9	12540.8	6159.86	5330.4	1.4996	0.0270963	0.22773	0.164594	-2.60302	down
GMW0113	GC-MS	C6H10S2	Diallyl disulphide	Sulfur compounds	-	2179-57-9	-	92	2.3626e+07	2.16578e+07	3.05465e+07	1.36019e+07	8.06892e+06	6.60597e+06	1.42848	0.0112233	0.217014	0.372896	-1.42315	down
XMW0500	GC-MS	C7H12OS	6-(Methylthio)hexa-1,5-dien-3-ol	Alcohol	-	1000191-74-3	-	62	176586	142957	231759	77276.9	56935.9	26620.7	1.38722	0.0197422	0.226765	0.291734	-1.77727	down
XMW0662	GC-MS	C11H10	Naphthalene, 2-methyl-	Aromatics	-	91-57-6	-	53.6	38993	28783.8	35012.4	21088.6	12715	12546.2	1.42545	0.0101482	0.217014	0.450921	-1.14905	down
XMW0286	GC-MS	C8H16O	Hexanal, 2-ethyl-	Aldehyde	-	123-05-7	-	51.6	174666	139484	269193	54434.6	42204.1	21242.4	1.45274	0.0497338	0.236897	0.202078	-2.30701	down
XMW3292	GC-MS	C5H5NOS	2-Thienylamide	Heterocyclic compound	-	5813-89-8	-	51.3	75695.8	81516.7	124967	43955.9	25653.3	17641.8	1.40775	0.0344922	0.22773	0.309204	-1.69337	down
XMW2613	GC-MS	C7H8N2	1,4-dihydro-1-methyl-3-Pyridinecarbonitrile	Heterocyclic compound	-	19424-15-8	-	70.4	242517	180176	376103	78782.8	55980.8	26173.1	1.42228	0.0583217	0.248069	0.201474	-2.31133	down
XMW3644	GC-MS	C4H6O2S	2,5-Dihydrothiophene sulfone	Sulfur compounds	-	77-79-2	-	40.4	1.71027e+06	1.89649e+06	2.8178e+06	1.24656e+06	918663	852177	1.40572	0.0666961	0.257575	0.469667	-1.09029	down
NMW0767	GC-MS	C6H10S	Diallyl Sulfur compounds	Sulfur compounds	-	592-88-1	-	93.4	3.21401e+06	3.7385e+06	5.34291e+06	1.46869e+06	841061	744225	1.48628	0.0295027	0.22773	0.248383	-2.00936	down
XMW3428	GC-MS	C6H8S	3,4-dimethyl-Thiophene	Heterocyclic compound	-	632-15-5	-	91.5	1.0824e+06	1.43055e+06	1.96308e+06	600615	255873	248456	1.43716	0.0321011	0.22773	0.246858	-2.01825	down
XMW3298	GC-MS	C3H5NOS	2-Oxazolidinethione	Heterocyclic compound	-	5840-81-3	-	59.4	30350.6	20730	42599.2	13771.4	15832	5310.29	1.23951	0.0710057	0.264083	0.372692	-1.42394	down
XMW2964	GC-MS	C4H5NO2	Pyrrolidine-2,4-dione	Heterocyclic compound	-	37772-89-7	-	55	1.60899e+06	1.35736e+06	2.42285e+06	828608	558579	443099	1.42913	0.0532096	0.23841	0.339621	-1.558	down
XMW3664	GC-MS	C4H5N3	aminomethyl-Propanedinitrile	Amine	-	79680-97-0	-	43.5	2.61735e+06	3.04098e+06	4.32471e+06	1.21039e+06	688655	606186	1.48408	0.0282768	0.22773	0.250948	-1.99454	down
D196	GC-MS	C3H3NS	Thiazole	Heterocyclic compound	-	288-47-1	-	81.8	3.01586e+06	2.65137e+06	5.33889e+06	1.71775e+06	1.30072e+06	788137	1.35346	0.0927258	0.300302	0.345863	-1.53173	down

## Sheet: Sheet4
Supplementary Table 4. The Different Metabolites Between H-CK and S-CK
Index	Platform	Formula	Compounds	Class I	Class II	CAS	Level	Match factor	H-CK-1	H-CK-2	H-CK-3	S-CK-1	S-CK-2	S-CK-3	VIP	p_value	FDR	Fold_Change	Log2FC	Type
pmf0256	UPLC-MS/MS	C6H14O	3-Methyl-1-pentanol	Others	Saccharides and Alcohols	589-35-5	3	-	8208.8	9132.2	12676	22516	29375	19343	1.51826	0.027723	0.204647	2.37312	1.24679	up
mws0982	UPLC-MS/MS	C6H11N3	1-Methylhistamine	Alkaloids	Alkaloids	501-75-7	3	-	5226.1	6679.7	7081.8	11954	17790	14805	1.55138	0.0271511	0.204647	2.34622	1.23034	up
pmf0470	UPLC-MS/MS	C5H9NO3	cis-4-Hydroxy-D-proline	Amino acids and derivatives	Amino acids and derivatives	2584-71-6	3	-	82914	39153	38317	112120	109950	179520	1.39277	0.0506376	0.262576	2.50393	1.32419	up
Lmgn000160	UPLC-MS/MS	C4H8N2O3	3-Ureidopropionic Acid	Organic acids	Organic acids	462-88-4	3	-	20744	15490	27574	15416	5915.5	10170	1.24546	0.076276	0.304774	0.493692	-1.01832	down
mws0001	UPLC-MS/MS	C4H8N2O3	L-Asparagine	Amino acids and derivatives	Amino acids and derivatives	70-47-3	3	-	172630	230870	123430	125230	59049	73038	1.2946	0.0827475	0.322189	0.488332	-1.03406	down
Rfmb320	UPLC-MS/MS	C7H13NO2	1-Methylpiperidine-2-carboxylic acid	Organic acids	Organic acids	7730-87-2	3	-	593710	386800	517360	187420	186910	232080	1.56227	0.0326816	0.219236	0.404848	-1.30455	down
mws0017	UPLC-MS/MS	C7H19N3	Spermidine	Alkaloids	Alkaloids	124-20-9	3	-	253270	153560	108040	823320	1441000	995240	1.56615	0.032593	0.219236	6.33084	2.6624	up
pme2380	UPLC-MS/MS	C5H6O5	α-Ketoglutaric acid	Organic acids	Organic acids	328-50-7	3	-	282970	356750	331850	916960	725880	736700	1.6017	0.0102722	0.142719	2.44917	1.29229	up
pme3154	UPLC-MS/MS	C6H12O4	Mevalonic acid	Organic acids	Organic acids	150-97-0	2	-	47327	128770	144350	57045	59442	40619	1.04581	0.208632	0.491243	0.490271	-1.02835	down
Lmmn001643	UPLC-MS/MS	C9H8O3	2-Hydroxycinnamic acid	Phenolic acids	Phenolic acids	583-17-5	3	-	288850	270610	245090	1129900	1071200	900760	1.63005	0.0064949	0.140815	3.8554	1.94688	up
MWSCX017	UPLC-MS/MS	C9H8O3	4-hydroxyphenyl acrylaldehyde	Others	Others	-	3	-	18889	24173	23308	70532	97647	81969	1.61588	0.0131852	0.161409	3.76899	1.91418	up
pme1383	UPLC-MS/MS	C8H11NO3	Pyridoxine	Others	Vitamin	65-23-6	3	-	176340	178190	202360	89281	107610	72175	1.55831	0.0022168	0.105759	0.483158	-1.04943	down
Zmzn000078	UPLC-MS/MS	C3H7O6P	Dihydroxyacetone phosphate	Others	Saccharides and Alcohols	57-04-5	3	-	27704	15714	39557	12230	10652	11235	1.37016	0.141022	0.410609	0.411172	-1.28219	down
pme3009	UPLC-MS/MS	C6H6O6	Trans-Citridic acid	Organic acids	Organic acids	4023-65-8	2	-	239070	188060	295900	727760	653890	632530	1.58798	0.000548979	0.105759	2.78575	1.47807	up
MA10039492	UPLC-MS/MS	C6H6O6	Dehydroascorbic acid	Others	Vitamin	490-83-5	1	-	147720	143470	108220	57170	57140	71621	1.56109	0.0189486	0.183047	0.465514	-1.1031	down
Hmfn000531	UPLC-MS/MS	C6H8O6	L-Ascorbic acid (Vitamin C)	Others	Vitamin	50-81-7	3	-	127570	70843	77297	366470	396810	292470	1.57339	0.00430038	0.134989	3.8292	1.93704	up
MWSmce220	UPLC-MS/MS	C6H10O6	D-Glucono-1,5-lactone	Organic acids	Organic acids	90-80-2	3	-	25579	16082	14037	74924	70861	48896	1.54705	0.0167779	0.175462	3.4953	1.80541	up
mws1350	UPLC-MS/MS	C9H10O4	Syringaldehyde; 4-Hydroxy-3,5-Dimethoxybenzaldehyde	Phenolic acids	Phenolic acids	134-96-3	2	-	5817	12885	8429.5	48650	24832	16644	1.36238	0.155041	0.436289	3.32182	1.73197	up
pme0075	UPLC-MS/MS	C7H11NO5	N-Acetyl-L-glutamic acid	Amino acids and derivatives	Amino acids and derivatives	1188-37-0	3	-	58524	57758	46588	172150	143480	116250	1.58153	0.0256201	0.203099	2.65169	1.40691	up
pme1261	UPLC-MS/MS	C9H19NO4	D-Panthenol	Others	Saccharides and Alcohols	81-13-0	3	-	16184	5602.8	10640	69978	63845	44761	1.53546	0.0136026	0.161409	5.5073	2.46134	up
Zmdp000976	UPLC-MS/MS	C7H13NO4S	S-(2-Carboxypropyl)cysteine	Amino acids and derivatives	Amino acids and derivatives	-	2	-	710260	870670	620480	1712800	1458700	1611800	1.5827	0.00116317	0.105759	2.17283	1.11958	up
MWSslk120	UPLC-MS/MS	C11H13NO3	N-Acetyl-DL-phenylalanine	Amino acids and derivatives	Amino acids and derivatives	2901-75-9	3	-	96627	63483	74828	35558	55012	25233	1.35308	0.0390333	0.229476	0.492909	-1.02061	down
Zmyn000108	UPLC-MS/MS	C6H10O8	D-Saccharic acid*	Others	Saccharides and Alcohols	87-73-0	1	-	1286600	1029500	1142600	352740	256460	307380	1.61986	0.0035102	0.133749	0.265007	-1.9159	down
Zmpn000199	UPLC-MS/MS	C6H10O8	D-Galactaric acid*	Others	Saccharides and Alcohols	526-99-8	1	-	1330600	928630	1238500	410660	282370	294750	1.59209	0.0133134	0.161409	0.282406	-1.82416	down
Hmcn000192	UPLC-MS/MS	C7H14O7	Sedoheptulose	Others	Saccharides and Alcohols	3019-74-7	2	-	322800	324740	414550	115520	129900	168990	1.57537	0.00778066	0.140815	0.390184	-1.35778	down
pmb2507	UPLC-MS/MS	C5H11O7P	2-Deoxyribose-1-phosphate	Nucleotides and derivatives	Nucleotides and derivatives	17210-42-3	3	-	25493	18478	39996	7983.9	8644.4	8298.2	1.53218	0.0897563	0.335364	0.296861	-1.75214	down
mws2608	UPLC-MS/MS	C8H15NO6	N-Acetyl-D-galactosamine	Others	Saccharides and Alcohols	1811-31-0	3	-	13487	15826	15362	26676	55405	53110	1.49446	0.0811456	0.318712	3.0261	1.59746	up
Lmbn009444	UPLC-MS/MS	C18H34O3	Ricinoleic acid	Lipids	Free fatty acids	141-22-0	3	-	7900.5	4557.5	7444.4	14097	16786	9768	1.37133	0.0576091	0.269952	2.04252	1.03035	up
Zmyn005384	UPLC-MS/MS	C18H36O3	2R-Hydroxyoctadecanoic Acid	Lipids	Free fatty acids	26633-48-7	3	-	6603.7	5538.4	5975.3	2691.7	2372.3	2225.8	1.62086	0.0025208	0.105759	0.402365	-1.31342	down
Zmyn004449	UPLC-MS/MS	C18H30O4	9-Hydroxy-12-oxo-10(E),15(Z)-octadecadienoic acid	Lipids	Free fatty acids	-	2	-	718.68	255.45	1869.5	2249.1	3664.5	1970.5	1.1963	0.0778613	0.309767	2.77255	1.47121	up
mws0983	UPLC-MS/MS	C20H39NO2	N-Oleoylethanolamine	Alkaloids	Alkaloids	111-58-0	3	-	16176	9597.3	11415	23670	31490	27141	1.50916	0.00776745	0.140815	2.21309	1.14606	up
pmc0066	UPLC-MS/MS	C10H13N4O7P	2'-Deoxyinosine-5'-monophosphate	Nucleotides and derivatives	Nucleotides and derivatives	3393-18-8	3	-	95271	166750	77452	43272	48991	38310	1.45203	0.123553	0.386573	0.384634	-1.37844	down
HJAP050	UPLC-MS/MS	C19H21NO5	N-Feruloyl-3-methoxytyramine	Alkaloids	Phenolamine	78510-19-7	1	-	83920	29436	40650	231880	108100	91422	1.27599	0.161598	0.441561	2.8012	1.48605	up
mws0096	UPLC-MS/MS	C20H20O6	Piperitol	Lignans and Coumarins	Lignans	52151-92-5	3	-	15587	9974.3	9708.4	4214.7	3546.6	3115.2	1.57186	0.0479	0.261608	0.308381	-1.69721	down
mws0232	UPLC-MS/MS	C17H20N4O6	Riboflavin (Vitamin B2)	Others	Vitamin	83-88-5	2	-	213390	235370	201090	472360	412970	423470	1.6178	0.00157902	0.105759	2.014	1.01007	up
pmn001660	UPLC-MS/MS	C20H30O7	Cinncassiol A	Terpenoids	Sesquiterpenoids	73599-11-8	1	-	62064	54482	71177	335950	237240	137490	1.5106	0.0921354	0.338809	3.78579	1.92059	up
pme3007	UPLC-MS/MS	C9H14N2O12P2	Uridine 5'-diphosphate	Nucleotides and derivatives	Nucleotides and derivatives	27821-45-0	3	-	29865	31915	29142	11392	16535	9336.1	1.54171	0.00729308	0.140815	0.409836	-1.28688	down
MWSslk171	UPLC-MS/MS	C20H24O9	Nodakenin	Lignans and Coumarins	Coumarins	495-31-8	3	-	26682	13036	14815	41940	37452	36306	1.43196	0.0282306	0.204647	2.12161	1.08516	up
Lmdp003286	UPLC-MS/MS	C21H20O12	Isohyperoside	Flavonoids	Flavonols	35589-21-0	3	-	24932	19232	16282	34730	133240	26799	1.09763	0.320844	0.595852	3.2222	1.68805	up
Lmhp010162	UPLC-MS/MS	C22H46NO7P	LysoPE 17:0	Lipids	LPE	-	2	-	11662	11020	9590.5	4718.8	4908.9	5328.9	1.6173	0.00712127	0.140815	0.463447	-1.10952	down
pmb0880	UPLC-MS/MS	C23H48NO7P	LysoPE 18:0(2n isomer)	Lipids	LPE	-	3	-	3763.8	4934.4	5392	2011	2894.4	1976.4	1.49423	0.019718	0.185712	0.48841	-1.03383	down
MWSmce328	UPLC-MS/MS	C25H24O12	Isochlorogenic acid C	Phenolic acids	Phenolic acids	57378-72-0	3	-	8917.5	9614.5	11285	24340	18548	17558	1.55057	0.0302573	0.214827	2.02723	1.01951	up
Lmjp003731	UPLC-MS/MS	C26H26O12	3,4-O-Dicaffeoylquinic Acid Methyl Ester*	Phenolic acids	Phenolic acids	-	3	-	58461	62548	76658	109000	213710	89749	1.26851	0.202098	0.485773	2.08664	1.06118	up
Lmhp011549	UPLC-MS/MS	C28H56NO7P	LysoPC 20:1	Lipids	LPC	-	1	-	82314	68125	69160	27923	44706	36646	1.5152	0.00530402	0.134989	0.497612	-1.00691	down
HJAP148	UPLC-MS/MS	C26H28O15	Kaempferol-3-O-sambubioside	Flavonoids	Flavonols	27661-51-4	3	-	90408	56926	71926	36236	25450	16589	1.4736	0.0214513	0.196035	0.356996	-1.48602	down
MWSHY0162	UPLC-MS/MS	C27H30O17	Quercetin-3-O-sophoroside (Baimaside)	Flavonoids	Flavonols	18609-17-1	3	-	22770	23393	30802	29337	75716	53734	1.22898	0.174712	0.458122	2.06311	1.04482	up
XMW1996	GC-MS	C19H28O4	Phthalic acid, butyl hept-4-yl ester	Ester	-	1000356-78-4	-	89	599857	838474	537147	341317	274623	351549	1.50238	0.058963	0.274515	0.48975	-1.02988	down
XMW1827	GC-MS	C18H22O4	Phthalic acid, butyl hex-2-yn-4-yl ester	Ester	-	1000315-19-2	-	50.2	27259.2	37263.3	23791.5	15970.1	11351	15796.9	1.47553	0.0510096	0.263027	0.488235	-1.03435	down

## Sheet: Sheet5
Supplementary Table 5. The Different Metabolites Between H-MeJA and S-CK
Index	Platform	Formula	Compounds	Class I	Class II	CAS	Level	Match factor	H-MeJA-1	H-MeJA-2	H-MeJA-3	S-CK-1	S-CK-2	S-CK-3	VIP	p_value	FDR	Fold_Change	Log2FC	Type
pmf0256	UPLC-MS/MS	C6H14O	3-Methyl-1-pentanol	Others	Saccharides and Alcohols	589-35-5	3	-	6054.8	11414	11012	22516	29375	19343	1.40658	0.0220336	0.160723	2.50112	1.32258	up
Lmbn002737	UPLC-MS/MS	C8H8O	3-Methylbenzaldehyde*	Others	Others	620-23-5	2	-	178270	187680	181560	322070	422350	385340	1.53965	0.0212223	0.157969	2.06345	1.04506	up
MWS0811	UPLC-MS/MS	C6H11NO2	L-Pipecolic Acid	Organic acids	Organic acids	3105-95-1	1	-	1498200	1630600	1552000	722920	921700	653510	1.51882	0.00353681	0.114112	0.490969	-1.02629	down
pmf0470	UPLC-MS/MS	C5H9NO3	cis-4-Hydroxy-D-proline	Amino acids and derivatives	Amino acids and derivatives	2584-71-6	3	-	61386	53548	37850	112120	109950	179520	1.44134	0.0577816	0.255536	2.62848	1.39423	up
mws0001	UPLC-MS/MS	C4H8N2O3	L-Asparagine	Amino acids and derivatives	Amino acids and derivatives	70-47-3	3	-	275070	222570	170100	125230	59049	73038	1.395	0.0253916	0.163224	0.385355	-1.37574	down
mws0889	UPLC-MS/MS	C4H8O5	D-Threonic Acid	Others	Saccharides and Alcohols	3909-12-4	1	-	2627300	2836400	2339800	1100400	1255600	1051000	1.55433	0.0038637	0.114112	0.436599	-1.19562	down
mws1336	UPLC-MS/MS	C7H7NO2	4-Aminobenzoic acid	Phenolic acids	Phenolic acids	150-13-0	3	-	661230	591720	621370	358090	261590	302360	1.52401	0.00119888	0.0957698	0.491933	-1.02347	down
pme2828	UPLC-MS/MS	C6H5NO3	4-Nitrophenol	Phenolic acids	Phenolic acids	100-02-7	3	-	16530000	22563000	23220000	76347000	68717000	72471000	1.55509	7.26231e-05	0.058653	3.49101	1.80364	up
Rfmb320	UPLC-MS/MS	C7H13NO2	1-Methylpiperidine-2-carboxylic acid	Organic acids	Organic acids	7730-87-2	3	-	648890	362440	559750	187420	186910	232080	1.45957	0.0587708	0.255536	0.385983	-1.37339	down
pme0295	UPLC-MS/MS	C6H11NO3	4-Acetamidobutyric acid	Organic acids	Organic acids	3025-96-5	3	-	1317800	802890	973260	497100	494300	549600	1.44582	0.0739959	0.277635	0.498069	-1.00558	down
mws0017	UPLC-MS/MS	C7H19N3	Spermidine	Alkaloids	Alkaloids	124-20-9	3	-	160350	171950	138730	823320	1441000	995240	1.5507	0.0367199	0.203683	6.92007	2.79079	up
pme2380	UPLC-MS/MS	C5H6O5	α-Ketoglutaric acid	Organic acids	Organic acids	328-50-7	3	-	416730	325710	367230	916960	725880	736700	1.52183	0.0110541	0.128979	2.14437	1.10055	up
Lmmn001643	UPLC-MS/MS	C9H8O3	2-Hydroxycinnamic acid	Phenolic acids	Phenolic acids	583-17-5	3	-	175520	185850	131490	1129900	1071200	900760	1.56153	0.00426088	0.114112	6.29359	2.65388	up
MWSCX017	UPLC-MS/MS	C9H8O3	4-hydroxyphenyl acrylaldehyde	Others	Others	-	3	-	24936	21088	8328.2	70532	97647	81969	1.4419	0.00393787	0.114112	4.60235	2.20237	up
Lmgp002595	UPLC-MS/MS	C9H10O3	Acetovanillone	Phenolic acids	Phenolic acids	498-02-2	3	-	116290	66086	86124	48389	36785	31894	1.41594	0.0621105	0.258234	0.436007	-1.19758	down
mws2125	UPLC-MS/MS	C3H5O6P	Phosphoenolpyruvate	Organic acids	Organic acids	138-08-9	3	-	55050	77710	54454	29075	18444	28680	1.45392	0.0252019	0.163224	0.407016	-1.29684	down
Zmzn000078	UPLC-MS/MS	C3H7O6P	Dihydroxyacetone phosphate	Others	Saccharides and Alcohols	57-04-5	3	-	18276	20941	37799	12230	10652	11235	1.35183	0.143436	0.383754	0.442986	-1.17467	down
pme3009	UPLC-MS/MS	C6H6O6	Trans-Citridic acid	Organic acids	Organic acids	4023-65-8	2	-	51908	42038	71587	727760	653890	632530	1.56659	0.00103637	0.0957698	12.1678	3.605	up
MA10039492	UPLC-MS/MS	C6H6O6	Dehydroascorbic acid	Others	Vitamin	490-83-5	1	-	106760	163530	116080	57170	57140	71621	1.45383	0.0540549	0.250717	0.481225	-1.05522	down
mws4175	UPLC-MS/MS	C6H8O6	D-Glucurono-6,3-lactone	Others	Saccharides and Alcohols	32449-92-6	3	-	14780	13224	7538.5	27266	35010	29903	1.43622	0.00397528	0.114112	2.59349	1.37489	up
Hmfn000531	UPLC-MS/MS	C6H8O6	L-Ascorbic acid (Vitamin C)	Others	Vitamin	50-81-7	3	-	74786	70467	60008	366470	396810	292470	1.56117	0.0105637	0.128979	5.14345	2.36274	up
Zmdp000441	UPLC-MS/MS	C6H11NO3S	3-(Allylsulphinyl)-L-alanine	Amino acids and derivatives	Amino acids and derivatives	17795-26-5	1	-	6325600	3379000	4772800	8370800	12262000	10521000	1.38761	0.0194578	0.154974	2.15189	1.10561	up
mws0875	UPLC-MS/MS	C5H10N2O3S	L-Cysteinyl-L-glycine	Amino acids and derivatives	Amino acids and derivatives	19246-18-5	3	-	119900	62028	83921	172600	223320	226850	1.42429	0.00812647	0.128979	2.34257	1.22809	up
MWSmce220	UPLC-MS/MS	C6H10O6	D-Glucono-1,5-lactone	Organic acids	Organic acids	90-80-2	3	-	6908.5	5667.4	8039.5	74924	70861	48896	1.55999	0.0182803	0.154974	9.44347	3.23932	up
mws1350	UPLC-MS/MS	C9H10O4	Syringaldehyde; 4-Hydroxy-3,5-Dimethoxybenzaldehyde	Phenolic acids	Phenolic acids	134-96-3	2	-	9083	14164	19479	48650	24832	16644	1.0581	0.236627	0.484271	2.10939	1.07683	up
Zmgn000447	UPLC-MS/MS	C3H7O7P	3-Phospho-D-glyceric acid	Others	Saccharides and Alcohols	820-11-1	3	-	93664	76136	77735	29609	26196	29206	1.56257	0.00859594	0.128979	0.34343	-1.54191	down
pme0075	UPLC-MS/MS	C7H11NO5	N-Acetyl-L-glutamic acid	Amino acids and derivatives	Amino acids and derivatives	1188-37-0	3	-	48787	65383	60064	172150	143480	116250	1.50285	0.0254651	0.163224	2.47874	1.3096	up
pme1261	UPLC-MS/MS	C9H19NO4	D-Panthenol	Others	Saccharides and Alcohols	81-13-0	3	-	12861	8504.4	13623	69978	63845	44761	1.5311	0.0205316	0.157257	5.10409	2.35165	up
Zmdp000976	UPLC-MS/MS	C7H13NO4S	S-(2-Carboxypropyl)cysteine	Amino acids and derivatives	Amino acids and derivatives	-	2	-	487650	698870	583320	1712800	1458700	1611800	1.54002	0.000559991	0.0957698	2.70267	1.43439	up
Zmyn000108	UPLC-MS/MS	C6H10O8	D-Saccharic acid*	Others	Saccharides and Alcohols	87-73-0	1	-	1463800	1933300	2214800	352740	256460	307380	1.5546	0.0177443	0.154974	0.163328	-2.61416	down
Zmpn000199	UPLC-MS/MS	C6H10O8	D-Galactaric acid*	Others	Saccharides and Alcohols	526-99-8	1	-	1667400	1630300	2695000	410660	282370	294750	1.5381	0.0394429	0.209229	0.164831	-2.60094	down
Hmcn000192	UPLC-MS/MS	C7H14O7	Sedoheptulose	Others	Saccharides and Alcohols	3019-74-7	2	-	689640	540560	708640	115520	129900	168990	1.55037	0.00677531	0.128979	0.213741	-2.22606	down
pmb2507	UPLC-MS/MS	C5H11O7P	2-Deoxyribose-1-phosphate	Nucleotides and derivatives	Nucleotides and derivatives	17210-42-3	3	-	28518	23340	25738	7983.9	8644.4	8298.2	1.56931	0.00649216	0.128175	0.321234	-1.6383	down
mws2608	UPLC-MS/MS	C8H15NO6	N-Acetyl-D-galactosamine	Others	Saccharides and Alcohols	1811-31-0	3	-	17010	12320	16940	26676	55405	53110	1.41186	0.0807434	0.292509	2.92179	1.54685	up
Lmhn003240	UPLC-MS/MS	C11H10O6	Benzoylmalic acid	Phenolic acids	Phenolic acids	22138-51-8	2	-	302230	232720	260670	701500	605820	595570	1.54362	0.00178518	0.0978249	2.39171	1.25804	up
pme3732	UPLC-MS/MS	C9H13N3O5	Cytidine	Nucleotides and derivatives	Nucleotides and derivatives	65-46-3	3	-	107710	124210	145050	162590	325600	292040	1.31393	0.107761	0.33809	2.06974	1.04945	up
Lmcp005230	UPLC-MS/MS	C17H14O4	6-Hydroxy-2-[2-(4-hydroxyphenyl)ethyl]chromone	Others	Others	-	3	-	11725	6770.6	8562.9	5224.5	4256.8	2141.3	1.29638	0.049445	0.238941	0.429536	-1.21915	down
pma1751	UPLC-MS/MS	C12H15NO7	N-(beta-D-Glucosyl)nicotinate	Others	Vitamin	-	3	-	34702	22856	31900	58825	61332	62824	1.48939	0.0078112	0.128979	2.04544	1.03241	up
pmp001269	UPLC-MS/MS	C18H39NO	Hexadecyl ethanolamine	Alkaloids	Alkaloids	-	2	-	31987	20377	9039.5	33924	43104	51114	1.15837	0.0594235	0.255536	2.08688	1.06135	up
MWSmce689	UPLC-MS/MS	C19H32O2	Methyl linolenate	Lipids	Free fatty acids	301-00-8	3	-	44845	45219	66799	21303	17867	22149	1.49981	0.0443152	0.224327	0.390908	-1.3551	down
Zmyn005384	UPLC-MS/MS	C18H36O3	2R-Hydroxyoctadecanoic Acid	Lipids	Free fatty acids	26633-48-7	3	-	9994.1	5629.7	6633.9	2691.7	2372.3	2225.8	1.50122	0.0618984	0.258234	0.327518	-1.61035	down
mws1349	UPLC-MS/MS	C18H39NO2	Dihydrosphingosine	Lipids	Sphingolipids	764-22-7	3	-	4561.8	4731.1	2526.1	9385.4	7862.4	8492.6	1.3987	0.00851055	0.128979	2.17788	1.12293	up
Zmyn004449	UPLC-MS/MS	C18H30O4	9-Hydroxy-12-oxo-10(E),15(Z)-octadecadienoic acid	Lipids	Free fatty acids	-	2	-	615.65	543.45	979.19	2249.1	3664.5	1970.5	1.46498	0.0595236	0.255536	3.68711	1.88249	up
Hmtn001358	UPLC-MS/MS	C14H17NO7	2-(D-Glucosyloxy)-4-hydroxybenzeneacetonitrile	Alkaloids	Phenolamine	-	2	-	116420	158770	146340	56869	55431	65484	1.5293	0.0182337	0.154974	0.421759	-1.24551	down
Lmap001823	UPLC-MS/MS	C14H17NO7	Dhurrin	Alkaloids	Phenolamine	499-20-7	1	-	2150700	2021500	2186600	776240	969930	1156000	1.51066	0.00320603	0.114112	0.456402	-1.13162	down
Zmjn004133	UPLC-MS/MS	C18H32O4	9S-Hydroperoxy-10E,12Z-octadecadienoic acid	Lipids	Free fatty acids	5502-91-0	3	-	182020	165330	188380	71388	71756	80343	1.56435	0.0013568	0.0957698	0.417163	-1.26132	down
Rfmb087	UPLC-MS/MS	C18H32O4	9-Hydroxy-13-oxo-10-octadecenoic Acid	Lipids	Free fatty acids	-	3	-	184450	186220	204520	49149	62884	64459	1.55816	0.000127092	0.058653	0.306841	-1.70444	down
pmb2221	UPLC-MS/MS	C18H39NO3	4-Hydroxysphinganine	Lipids	Sphingolipids	554-62-1	2	-	2779000	1537600	945070	4588500	4233200	4097900	1.32897	0.0345352	0.199225	2.45542	1.29597	up
Lmsn003111	UPLC-MS/MS	C15H18O8	1-O-p-Coumaroyl-β-D-glucose	Phenolic acids	Phenolic acids	7139-64-2	3	-	33015	36301	45541	89427	105740	82258	1.52306	0.00585402	0.125657	2.41539	1.27226	up
pmc0066	UPLC-MS/MS	C10H13N4O7P	2'-Deoxyinosine-5'-monophosphate	Nucleotides and derivatives	Nucleotides and derivatives	3393-18-8	3	-	122330	96786	77480	43272	48991	38310	1.48537	0.0444691	0.224327	0.440239	-1.18364	down
Jmwn002620	UPLC-MS/MS	C15H18O9	Vanillic Acid-4-O-Glucuronide	Phenolic acids	Phenolic acids	-	3	-	113100	113330	135100	216580	285640	221470	1.50755	0.0234068	0.160923	2.00174	1.00126	up
HJAP050	UPLC-MS/MS	C19H21NO5	N-Feruloyl-3-methoxytyramine	Alkaloids	Phenolamine	78510-19-7	1	-	37699	36442	25811	231880	108100	91422	1.43648	0.129123	0.36475	4.31609	2.10973	up
mws0096	UPLC-MS/MS	C20H20O6	Piperitol	Lignans and Coumarins	Lignans	52151-92-5	3	-	6471	9990.7	8003	4214.7	3546.6	3115.2	1.47639	0.0372001	0.203683	0.444579	-1.16949	down
pmn001660	UPLC-MS/MS	C20H30O7	Cinncassiol A	Terpenoids	Sesquiterpenoids	73599-11-8	1	-	98853	53094	53440	335950	237240	137490	1.38052	0.0902188	0.313897	3.4602	1.79086	up
pme3007	UPLC-MS/MS	C9H14N2O12P2	Uridine 5'-diphosphate	Nucleotides and derivatives	Nucleotides and derivatives	27821-45-0	3	-	30417	30709	28916	11392	16535	9336.1	1.48501	0.010592	0.128979	0.413841	-1.27285	down
MWSslk171	UPLC-MS/MS	C20H24O9	Nodakenin	Lignans and Coumarins	Coumarins	495-31-8	3	-	14634	20928	17654	41940	37452	36306	1.51745	0.00115262	0.0957698	2.17412	1.12043	up
Lmyp004617	UPLC-MS/MS	C21H22O9	Pinocembrin-7-O-glucoside (Pinocembroside)	Flavonoids	Flavanones	75829-43-5	3	-	5711.7	3392.8	4204.6	10436	12395	10813	1.49375	0.00181496	0.0978249	2.52789	1.33794	up
pme2117	UPLC-MS/MS	C10H15N5O10P2	Adenosine 5'-diphosphate	Nucleotides and derivatives	Nucleotides and derivatives	58-64-0	3	-	108270	113680	152540	68704	27580	62637	1.30356	0.0194487	0.154974	0.424366	-1.23662	down
HJN087	UPLC-MS/MS	C21H22O10	Naringenin-4'-O-glucoside	Flavonoids	Flavanones	-	3	-	8484.1	8834.7	7746.4	25560	30857	34876	1.561	0.013638	0.139865	3.64222	1.86482	up
mws2118	UPLC-MS/MS	C21H24O10	Phloretin-2'-O-glucoside (Phlorizin)	Flavonoids	Chalcones	60-81-1	3	-	3046	6092.4	7119.5	15874	14282	11744	1.38475	0.00758704	0.128979	2.57721	1.36581	up
pmb0862	UPLC-MS/MS	C20H42NO7P	LysoPC 12:0	Lipids	LPC	20559-18-6	3	-	5716.9	4211.2	6246.8	9403.9	13182	10249	1.44446	0.022637	0.160723	2.02999	1.02147	up
mws2209	UPLC-MS/MS	C21H20O11	Kaempferol-3-O-glucoside (Astragalin)*	Flavonoids	Flavonols	480-10-4	1	-	728460	480380	827790	1342800	2078600	859960	1.19105	0.161092	0.402948	2.10218	1.07189	up
MWSHY0104	UPLC-MS/MS	C21H20O11	Luteolin-7-O-glucoside (Cynaroside)	Flavonoids	Flavones	5373-11-5	3	-	621240	459830	609020	1303000	1722300	849300	1.36555	0.0962749	0.321865	2.29254	1.19695	up
mws0089	UPLC-MS/MS	C21H20O11	Kaempferol-7-O-glucoside*	Flavonoids	Flavonols	16290-07-6	1	-	94350	98578	120620	204340	348360	139100	1.24923	0.176236	0.420457	2.20636	1.14167	up
Lmhp009769	UPLC-MS/MS	C22H44NO7P	LysoPE 17:1	Lipids	LPE	-	3	-	2491.4	1468.4	862.59	3114.7	3307.1	3292.6	1.24158	0.0731154	0.277635	2.01444	1.01038	up
Lmhp008589	UPLC-MS/MS	C23H42NO7P	LysoPE 18:3(2n isomer)	Lipids	LPE	-	1	-	975010	841480	959900	1904800	2101000	1831800	1.55587	0.00145263	0.0957698	2.10259	1.07217	up
Lmjp003044	UPLC-MS/MS	C22H22O12	Isorhamnetin-3-O-Glucoside*	Flavonoids	Flavonols	5041-82-7	3	-	29852	30086	19370	57558	73263	51117	1.4443	0.018613	0.154974	2.29407	1.19791	up
Lmmn003398	UPLC-MS/MS	C23H22O12	Kaempferol-3-O-(6''-acetyl)glucoside	Flavonoids	Flavonols	-	2	-	58684	46486	40956	93028	135540	77925	1.38373	0.0795349	0.291312	2.09746	1.06864	up
Lmhp008833	UPLC-MS/MS	C24H48NO7P	LysoPC 16:1(2n isomer)	Lipids	LPC	-	1	-	64121	66528	73088	180390	197820	165260	1.56413	0.00418354	0.114112	2.66751	1.41549	up
HJAP135	UPLC-MS/MS	C24H24O12	Pinocembrin-7-O-(6''-O-malonyl)glucoside	Flavonoids	Flavanones	-	2	-	34099	28131	28334	79681	65464	58951	1.52161	0.0176478	0.154974	2.25361	1.17224	up
Lmhp008718	UPLC-MS/MS	C25H48NO7P	LysoPC 17:2	Lipids	LPC	-	1	-	36926	34832	45564	91492	88610	89620	1.55092	0.00260119	0.114112	2.29899	1.201	up
Zmcn003728	UPLC-MS/MS	C27H30O16	Kaempferol-3,7-O-diglucoside	Flavonoids	Flavonols	25615-14-9	1	-	17115	10823	21132	41406	37408	24934	1.31683	0.0454041	0.22653	2.11429	1.08017	up
Hmcp005575	UPLC-MS/MS	C27H30O17	Quercetin-5,4'-di-O-glucoside	Flavonoids	Flavonols	-	3	-	8670.3	23210	17190	42425	44272	30936	1.31386	0.0182689	0.154974	2.39723	1.26137	up
XMW0990	GC-MS	C15H22O2	Verbenyl angelate, cis-	Ester	-	1000383-56-3	-	45	11862	9688.94	9699.82	19349.2	16799.3	27689.9	1.43344	0.0744742	0.278298	2.04277	1.03053	up
D268	GC-MS	C6H10S4	TetraSulfur compounds, di-2-propenyl	Sulfur compounds	-	2444-49-7	-	78	85272.3	64336.9	71709.8	282708	172917	410869	1.46869	0.0876658	0.307664	3.91514	1.96906	up
GMW0108	GC-MS	C6H10S3	di-2-propenyl-Trisulfide	Sulfur compounds	-	2050-87-5	-	95.3	4.47832e+06	3.84177e+06	3.53141e+06	7.71448e+06	5.89402e+06	1.23314e+07	1.35196	0.131023	0.366469	2.18875	1.13011	up
XMW0726	GC-MS	C10H14O	Benzene, (1-methoxypropyl)-	Aromatics	-	59588-12-4	-	47	62768.9	58902.2	50974.7	110163	79322.7	168361	1.32262	0.139437	0.383037	2.07272	1.05153	up
XMW0351	GC-MS	C8H12O	CyclopentanecarboxAldehyde, 2-methyl-3-methylene-	Aldehyde	-	1000154-24-0	-	60.5	36540.3	36628.9	45054.7	15779.2	15027.3	23148.6	1.46738	0.00513336	0.118452	0.45638	-1.13169	down
NMW0767	GC-MS	C6H10S	Diallyl Sulfur compounds	Sulfur compounds	-	592-88-1	-	93.4	1.83564e+06	1.57649e+06	1.98436e+06	3.21401e+06	3.7385e+06	5.34291e+06	1.46561	0.0650133	0.263675	2.27841	1.18803	up
XMW3664	GC-MS	C4H5N3	aminomethyl-Propanedinitrile	Amine	-	79680-97-0	-	43.5	1.50716e+06	1.29127e+06	1.61477e+06	2.61735e+06	3.04098e+06	4.32471e+06	1.46668	0.0641652	0.26322	2.26209	1.17766	up

## Sheet: Sheet6
Supplementary Table 6. Summary of Chinese Chive transcriptomes
Sample	Raw	Clean	Cleaned	Error	Q20 (%)	Q30 (%)	GC	Mapped Reads	Mapped ratio
	Reads	Reads	reads (%)	Rate (%)			Content (%)
H-CK-1	48429248	47296104	97.7	0.03	97.76	93.41	43.63	37640902	0.8
H-CK-2	47203000	45580688	96.6	0.03	97.83	93.73	42.33	35552978	0.78
H-CK-3	57939476	56169746	96.9	0.03	97.69	93.38	43.94	44964998	0.8
H-MeJA-1	56110636	54405352	97	0.03	97.96	93.91	43.69	42395304	0.78
H-MeJA-2	49972494	48805224	97.7	0.03	97.68	93.38	43.6	37913864	0.78
H-MeJA-3	44651500	43247048	96.9	0.03	97.81	93.71	43.93	34664990	0.8
S-CK-1	46580524	45269770	97.2	0.03	97.72	93.49	43.89	34706816	0.77
S-CK-2	45010394	43370490	96.4	0.03	97.87	93.88	43.73	33671268	0.78
S-CK-3	51196702	49957770	97.6	0.03	97.88	93.85	43.79	37870828	0.76
S-MeJA-1	49262342	47797564	97	0.03	97.72	93.43	43.63	37067240	0.78
S-MeJA-2	44894264	43580040	97.1	0.03	97.83	93.72	43.7	33378410	0.77
S-MeJA-3	47970080	46731816	97.4	0.03	97.73	93.47	43.79	36290902	0.78
Note: Sample: sample name; Raw Reads: number of reads in raw data; Clean Reads: number of high quality reads after filtering raw data; Clean Bases: total number of bases in high quality reads; Error Rate: overall sequencing error rate; Q20: the number of bases with a Qphred value of not less than 20 as a percentage of the total number of bases; Q30: the number of bases with a Qphred value of not …

## Sheet: Sheet7
Supplementary Table 7. Transcript splicing result statistics
Type	Number	Mean Length	N50	N90	Total Bases
Transcript	222884	748	1080	325	166807729
Unigene	210598	778	1106	343	163842037
Note: Number: the number of sequence entries; Mean Length: the average length of the sequence; N50/N90: the spliced transcripts were sorted according to length from longest to shortest, and the length of the transcripts were accumulated to the length of the spliced transcripts not less than 50%/90% of the total length; Total Bases: the total number of bases of the sequence.

## Sheet: Sheet8
Supplementary Table 8. Sequence similarity-based functional annotation of the Chinese Chive transcriptome
Database	Number of Genes	Percentage (%)
KEGG	51517	24.46
NR	70052	33.26
SwissProt	49987	23.74
Trembl	68768	32.65
KOG	42600	20.23
GO	56546	26.85
Pfam	38621	18.34
Annotated in at least one Database	73169	34.74
Total Unigenes	210598	100

## Sheet: Sheet9
Supplementary Table 9. Gene Ontology (GO) functional classification.
Ontology	ID	Description	Count	GeneRatio	geneID
Cellular component	GO:0016020	membrane	20001	20001/56546	Cluster-10081.0/Cluster-1011.0/Cluster-10116.0/Cluster-10123.0/Cluster-1015.0/Cluster-10173.0/Cluster-10176.0/Cluster-10220.0/Cluster-10238.0/Cluster-10327.0/Cluster-10351.0/Cluster-10370.0/Cluster-10371.0/Cluster-10391.0/Cluster-1043.0/Cluster-10449.0/Cluster-10486.0/Cluster-10486.1/Cluster-10527.0/Cluster-10629.0/Cluster-10662.0/Cluster-10671.0/Cluster-10712.0/Cluster-10717.0/Cluster-10736.0/Cl…
Cellular component	GO:0005576	extracellular region	3090	3090/56546	Cluster-10261.0/Cluster-10261.1/Cluster-10322.0/Cluster-11734.0/Cluster-12067.0/Cluster-12067.1/Cluster-12217.0/Cluster-12366.0/Cluster-12367.0/Cluster-1238.0/Cluster-12407.0/Cluster-12590.0/Cluster-13023.0/Cluster-13023.1/Cluster-13037.0/Cluster-13414.0/Cluster-13558.0/Cluster-13869.0/Cluster-13972.0/Cluster-14083.0/Cluster-14316.0/Cluster-14757.0/Cluster-15638.0/Cluster-15669.0/Cluster-15781.0/…
Cellular component	GO:0005623	cell	40925	40925/56546	Cluster-1.0/Cluster-10006.0/Cluster-10012.0/Cluster-10072.0/Cluster-1011.0/Cluster-10116.0/Cluster-10123.0/Cluster-10136.0/Cluster-10159.0/Cluster-10176.0/Cluster-10184.0/Cluster-10195.0/Cluster-10238.0/Cluster-10249.0/Cluster-1026.0/Cluster-10261.0/Cluster-10261.1/Cluster-10288.0/Cluster-10302.0/Cluster-10322.0/Cluster-10327.0/Cluster-10345.0/Cluster-10351.0/Cluster-10370.0/Cluster-10371.0/Clust…
Cellular component	GO:0009295	nucleoid	108	108/56546	Cluster-17139.0/Cluster-21234.100489/Cluster-21234.100490/Cluster-21234.101855/Cluster-21234.102663/Cluster-21234.103406/Cluster-21234.105638/Cluster-21234.106613/Cluster-21234.107021/Cluster-21234.109679/Cluster-21234.114719/Cluster-21234.114720/Cluster-21234.114721/Cluster-21234.117420/Cluster-21234.117431/Cluster-21234.117432/Cluster-21234.117441/Cluster-21234.117442/Cluster-21234.117487/Clust…
Cellular component	GO:0019012	virion	56	56/56546	Cluster-21234.100028/Cluster-21234.100324/Cluster-21234.100773/Cluster-21234.103098/Cluster-21234.103446/Cluster-21234.103673/Cluster-21234.106051/Cluster-21234.10645/Cluster-21234.110784/Cluster-21234.112623/Cluster-21234.116347/Cluster-21234.122947/Cluster-21234.140572/Cluster-21234.147211/Cluster-21234.28111/Cluster-21234.28112/Cluster-21234.31779/Cluster-21234.33928/Cluster-21234.57966/Cluste…
Cellular component	GO:0030054	cell junction	2176	2176/56546	Cluster-10261.0/Cluster-10261.1/Cluster-10351.0/Cluster-106.0/Cluster-10851.0/Cluster-11745.0/Cluster-11981.0/Cluster-13019.0/Cluster-13037.0/Cluster-14083.0/Cluster-14669.0/Cluster-15247.0/Cluster-16274.1/Cluster-17043.0/Cluster-17095.0/Cluster-17397.0/Cluster-17749.0/Cluster-182.0/Cluster-19050.0/Cluster-19257.0/Cluster-19382.0/Cluster-19382.1/Cluster-19403.0/Cluster-19771.0/Cluster-20980.0/Clu…
Cellular component	GO:0031974	membrane-enclosed lumen	3764	3764/56546	Cluster-10195.0/Cluster-10371.0/Cluster-10836.0/Cluster-1096.0/Cluster-11523.0/Cluster-12201.0/Cluster-12545.0/Cluster-1313.0/Cluster-13440.0/Cluster-13730.0/Cluster-14603.0/Cluster-14743.0/Cluster-15448.0/Cluster-16059.0/Cluster-16073.0/Cluster-16103.0/Cluster-16640.0/Cluster-17057.0/Cluster-18136.0/Cluster-18663.0/Cluster-18663.1/Cluster-18706.0/Cluster-20119.0/Cluster-21210.0/Cluster-21234.100…
Cellular component	GO:0032991	protein-containing complex	8108	8108/56546	Cluster-10195.0/Cluster-10249.0/Cluster-10391.0/Cluster-10449.0/Cluster-10503.0/Cluster-106.0/Cluster-10836.0/Cluster-10970.0/Cluster-11311.0/Cluster-11487.0/Cluster-11523.0/Cluster-11571.0/Cluster-11572.0/Cluster-11624.0/Cluster-11661.0/Cluster-11981.0/Cluster-12043.0/Cluster-12182.0/Cluster-12505.0/Cluster-12545.0/Cluster-12845.0/Cluster-12958.0/Cluster-13083.0/Cluster-1313.0/Cluster-13205.0/Cl…
Cellular component	GO:0043226	organelle	31621	31621/56546	Cluster-1.0/Cluster-10006.0/Cluster-10012.0/Cluster-10072.0/Cluster-1011.0/Cluster-10116.0/Cluster-10136.0/Cluster-10159.0/Cluster-10176.0/Cluster-10184.0/Cluster-10195.0/Cluster-10238.0/Cluster-10249.0/Cluster-1026.0/Cluster-10261.0/Cluster-10288.0/Cluster-10302.0/Cluster-10345.0/Cluster-10351.0/Cluster-10371.0/Cluster-10372.0/Cluster-10382.0/Cluster-10391.0/Cluster-10449.0/Cluster-10503.0/Clust…
Cellular component	GO:0044215	other organism	1	1/56546	Cluster-18136.0
Cellular component	GO:0044217	other organism part	1	1/56546	Cluster-18136.0
Cellular component	GO:0044421	extracellular region part	247	247/56546	Cluster-13023.0/Cluster-13023.1/Cluster-15781.0/Cluster-16485.0/Cluster-16808.0/Cluster-21234.100055/Cluster-21234.100369/Cluster-21234.100834/Cluster-21234.10124/Cluster-21234.101247/Cluster-21234.101797/Cluster-21234.102978/Cluster-21234.10311/Cluster-21234.103915/Cluster-21234.10402/Cluster-21234.105537/Cluster-21234.105885/Cluster-21234.106874/Cluster-21234.10695/Cluster-21234.10697/Cluster-2…
Cellular component	GO:0044422	organelle part	15925	15925/56546	Cluster-1011.0/Cluster-10116.0/Cluster-10176.0/Cluster-10195.0/Cluster-10238.0/Cluster-10345.0/Cluster-10351.0/Cluster-10371.0/Cluster-10391.0/Cluster-10449.0/Cluster-106.0/Cluster-10662.0/Cluster-10671.0/Cluster-10673.0/Cluster-10717.0/Cluster-10750.0/Cluster-10836.0/Cluster-10851.0/Cluster-10883.0/Cluster-10895.0/Cluster-1096.0/Cluster-10962.0/Cluster-11059.0/Cluster-11077.0/Cluster-11188.0/Clu…
Cellular component	GO:0044423	virion part	56	56/56546	Cluster-21234.100028/Cluster-21234.100324/Cluster-21234.100773/Cluster-21234.103098/Cluster-21234.103446/Cluster-21234.103673/Cluster-21234.106051/Cluster-21234.10645/Cluster-21234.110784/Cluster-21234.112623/Cluster-21234.116347/Cluster-21234.122947/Cluster-21234.140572/Cluster-21234.147211/Cluster-21234.28111/Cluster-21234.28112/Cluster-21234.31779/Cluster-21234.33928/Cluster-21234.57966/Cluste…
Cellular component	GO:0044425	membrane part	14903	14903/56546	Cluster-10081.0/Cluster-1011.0/Cluster-10116.0/Cluster-10123.0/Cluster-1015.0/Cluster-10173.0/Cluster-10176.0/Cluster-10220.0/Cluster-10238.0/Cluster-10370.0/Cluster-10371.0/Cluster-10391.0/Cluster-1043.0/Cluster-10449.0/Cluster-10486.0/Cluster-10486.1/Cluster-10629.0/Cluster-10662.0/Cluster-10671.0/Cluster-10712.0/Cluster-10717.0/Cluster-10736.0/Cluster-10750.0/Cluster-10776.0/Cluster-10851.0/Cl…
Cellular component	GO:0044464	cell part	40847	40847/56546	Cluster-1.0/Cluster-10006.0/Cluster-10012.0/Cluster-10072.0/Cluster-1011.0/Cluster-10116.0/Cluster-10123.0/Cluster-10136.0/Cluster-10159.0/Cluster-10176.0/Cluster-10184.0/Cluster-10195.0/Cluster-10238.0/Cluster-10249.0/Cluster-1026.0/Cluster-10261.0/Cluster-10261.1/Cluster-10288.0/Cluster-10302.0/Cluster-10322.0/Cluster-10327.0/Cluster-10345.0/Cluster-10351.0/Cluster-10370.0/Cluster-10371.0/Clust…
Cellular component	GO:0055044	symplast	2171	2171/56546	Cluster-10261.0/Cluster-10261.1/Cluster-10351.0/Cluster-106.0/Cluster-10851.0/Cluster-11745.0/Cluster-11981.0/Cluster-13019.0/Cluster-13037.0/Cluster-14083.0/Cluster-14669.0/Cluster-15247.0/Cluster-16274.1/Cluster-17043.0/Cluster-17095.0/Cluster-17397.0/Cluster-17749.0/Cluster-182.0/Cluster-19050.0/Cluster-19257.0/Cluster-19382.0/Cluster-19382.1/Cluster-19403.0/Cluster-19771.0/Cluster-20980.0/Clu…
Cellular component	GO:0099080	supramolecular complex	817	817/56546	Cluster-106.0/Cluster-10895.0/Cluster-11284.0/Cluster-11572.0/Cluster-12505.0/Cluster-13083.0/Cluster-13310.0/Cluster-14364.0/Cluster-15759.0/Cluster-16580.0/Cluster-17145.0/Cluster-17145.1/Cluster-17602.0/Cluster-19111.0/Cluster-19196.0/Cluster-1948.0/Cluster-20021.0/Cluster-20486.1/Cluster-21234.100161/Cluster-21234.100339/Cluster-21234.100539/Cluster-21234.100860/Cluster-21234.101580/Cluster-2…
Molecular function	GO:0140110	transcription regulator activity	2308	2308/56546	Cluster-10530.0/Cluster-10537.0/Cluster-10635.0/Cluster-10763.0/Cluster-11691.0/Cluster-11891.0/Cluster-11978.0/Cluster-12100.0/Cluster-1233.0/Cluster-1233.1/Cluster-12375.0/Cluster-12439.0/Cluster-12612.0/Cluster-12771.0/Cluster-130.0/Cluster-13150.0/Cluster-13197.0/Cluster-13284.0/Cluster-13989.0/Cluster-14226.0/Cluster-14294.0/Cluster-14585.0/Cluster-14685.1/Cluster-14739.0/Cluster-14885.0/Clu…
Molecular function	GO:0003824	catalytic activity	31879	31879/56546	Cluster-1.0/Cluster-10006.0/Cluster-10012.0/Cluster-10044.0/Cluster-10072.0/Cluster-10081.0/Cluster-10109.0/Cluster-1011.0/Cluster-10136.0/Cluster-10159.0/Cluster-10173.0/Cluster-10184.0/Cluster-10214.0/Cluster-10249.0/Cluster-1026.0/Cluster-10288.0/Cluster-10302.0/Cluster-10312.0/Cluster-10322.0/Cluster-10327.0/Cluster-10345.0/Cluster-10372.0/Cluster-10503.0/Cluster-10524.0/Cluster-10547.0/Clust…
Molecular function	GO:0045735	nutrient reservoir activity	93	93/56546	Cluster-10261.0/Cluster-10261.1/Cluster-13284.0/Cluster-19771.0/Cluster-20177.0/Cluster-21234.100888/Cluster-21234.100890/Cluster-21234.101255/Cluster-21234.101426/Cluster-21234.102940/Cluster-21234.105579/Cluster-21234.105877/Cluster-21234.105880/Cluster-21234.105886/Cluster-21234.108274/Cluster-21234.11028/Cluster-21234.110329/Cluster-21234.114326/Cluster-21234.114328/Cluster-21234.116063/Clust…
Molecular function	GO:0005198	structural molecule activity	1456	1456/56546	Cluster-10895.0/Cluster-13205.0/Cluster-14364.0/Cluster-15239.0/Cluster-16073.0/Cluster-18221.0/Cluster-18777.0/Cluster-19029.1/Cluster-19257.0/Cluster-19382.0/Cluster-19382.1/Cluster-19455.0/Cluster-1948.0/Cluster-20939.0/Cluster-21234.100010/Cluster-21234.100028/Cluster-21234.100059/Cluster-21234.100084/Cluster-21234.100245/Cluster-21234.100285/Cluster-21234.100324/Cluster-21234.100329/Cluster-…
Molecular function	GO:0005215	transporter activity	4428	4428/56546	Cluster-10123.0/Cluster-10238.0/Cluster-10662.0/Cluster-10883.0/Cluster-11008.0/Cluster-11452.0/Cluster-11543.0/Cluster-11576.0/Cluster-11649.0/Cluster-11736.0/Cluster-12059.0/Cluster-12239.0/Cluster-12497.0/Cluster-12588.0/Cluster-12588.1/Cluster-12805.0/Cluster-1300.0/Cluster-13039.0/Cluster-13063.0/Cluster-13064.0/Cluster-13167.0/Cluster-13379.0/Cluster-13748.0/Cluster-13748.1/Cluster-13817.0/…
Molecular function	GO:0005488	binding	33439	33439/56546	Cluster-1.0/Cluster-10006.0/Cluster-10012.0/Cluster-10044.0/Cluster-10072.0/Cluster-10081.0/Cluster-10109.0/Cluster-10136.0/Cluster-10159.0/Cluster-10170.3/Cluster-10173.0/Cluster-10176.0/Cluster-10181.0/Cluster-10184.0/Cluster-10195.0/Cluster-10214.0/Cluster-10249.0/Cluster-10258.0/Cluster-10261.0/Cluster-10261.1/Cluster-10288.0/Cluster-10302.0/Cluster-10345.0/Cluster-10372.0/Cluster-10382.0/Clu…
Molecular function	GO:0031386	protein tag	3	3/56546	Cluster-21234.108629/Cluster-21234.130296/Cluster-21234.96031
Molecular function	GO:0090729	toxin activity	8	8/56546	Cluster-21234.102588/Cluster-21234.103153/Cluster-21234.115095/Cluster-21234.153418/Cluster-21234.155253/Cluster-21234.48821/Cluster-21234.74836/Cluster-21234.74901
Molecular function	GO:0016209	antioxidant activity	424	424/56546	Cluster-16256.0/Cluster-17091.0/Cluster-17727.0/Cluster-19896.1/Cluster-20877.0/Cluster-20877.1/Cluster-21234.100662/Cluster-21234.101181/Cluster-21234.101326/Cluster-21234.101872/Cluster-21234.101882/Cluster-21234.101987/Cluster-21234.102189/Cluster-21234.102229/Cluster-21234.102265/Cluster-21234.102787/Cluster-21234.102827/Cluster-21234.103522/Cluster-21234.104062/Cluster-21234.104548/Cluster-2…
Molecular function	GO:0098772	molecular function regulator	979	979/56546	Cluster-10527.0/Cluster-11311.0/Cluster-11549.0/Cluster-11549.1/Cluster-1238.0/Cluster-13037.0/Cluster-14083.0/Cluster-14316.0/Cluster-14544.0/Cluster-15332.2/Cluster-15669.0/Cluster-16373.0/Cluster-16987.0/Cluster-17088.0/Cluster-17088.1/Cluster-17088.2/Cluster-17088.3/Cluster-17254.0/Cluster-17397.0/Cluster-18459.0/Cluster-18678.0/Cluster-20279.0/Cluster-21115.0/Cluster-21234.100286/Cluster-212…
Molecular function	GO:0045182	translation regulator activity	18	18/56546	Cluster-21234.111700/Cluster-21234.111702/Cluster-21234.113291/Cluster-21234.113292/Cluster-21234.120712/Cluster-21234.121231/Cluster-21234.136963/Cluster-21234.139278/Cluster-21234.143092/Cluster-21234.39126/Cluster-21234.40303/Cluster-21234.61343/Cluster-21234.66687/Cluster-21234.89022/Cluster-21234.89023/Cluster-21234.89025/Cluster-21234.89026/Cluster-21234.89027
Molecular function	GO:0060089	molecular transducer activity	911	911/56546	Cluster-10671.0/Cluster-14329.0/Cluster-15944.0/Cluster-16115.0/Cluster-16115.1/Cluster-16469.0/Cluster-16800.0/Cluster-17551.0/Cluster-17627.0/Cluster-20364.0/Cluster-21234.100029/Cluster-21234.100161/Cluster-21234.100317/Cluster-21234.100318/Cluster-21234.100470/Cluster-21234.100488/Cluster-21234.100580/Cluster-21234.100644/Cluster-21234.100683/Cluster-21234.100883/Cluster-21234.100884/Cluster-…
Molecular function	GO:0140104	molecular carrier activity	89	89/56546	Cluster-13440.0/Cluster-21234.101776/Cluster-21234.103501/Cluster-21234.103503/Cluster-21234.103865/Cluster-21234.103866/Cluster-21234.103867/Cluster-21234.103868/Cluster-21234.103870/Cluster-21234.103871/Cluster-21234.103872/Cluster-21234.106697/Cluster-21234.107105/Cluster-21234.107455/Cluster-21234.108958/Cluster-21234.110035/Cluster-21234.110394/Cluster-21234.113417/Cluster-21234.113760/Clust…
Biological process	GO:0000003	reproduction	4425	4425/56546	Cluster-1011.0/Cluster-10195.0/Cluster-10977.1/Cluster-10985.0/Cluster-112.0/Cluster-11691.0/Cluster-11840.0/Cluster-12100.0/Cluster-12270.0/Cluster-12845.0/Cluster-13150.0/Cluster-13284.0/Cluster-13389.0/Cluster-13460.0/Cluster-13795.0/Cluster-13869.0/Cluster-14329.0/Cluster-1438.0/Cluster-14441.0/Cluster-14743.0/Cluster-15043.0/Cluster-15448.0/Cluster-15555.0/Cluster-15671.0/Cluster-15781.0/Clu…
Biological process	GO:0008152	metabolic process	31376	31376/56546	Cluster-10006.0/Cluster-10012.0/Cluster-10044.0/Cluster-10072.0/Cluster-10081.0/Cluster-1011.0/Cluster-10136.0/Cluster-10159.0/Cluster-10181.0/Cluster-10184.0/Cluster-10195.0/Cluster-10249.0/Cluster-10258.0/Cluster-10288.0/Cluster-10302.0/Cluster-10322.0/Cluster-10327.0/Cluster-10345.0/Cluster-10370.0/Cluster-10372.0/Cluster-10382.0/Cluster-10391.0/Cluster-10449.0/Cluster-10503.0/Cluster-10530.0/…
Biological process	GO:0001906	cell killing	48	48/56546	Cluster-21234.100062/Cluster-21234.105877/Cluster-21234.105880/Cluster-21234.105886/Cluster-21234.112196/Cluster-21234.116905/Cluster-21234.123654/Cluster-21234.124381/Cluster-21234.124433/Cluster-21234.13531/Cluster-21234.138934/Cluster-21234.144213/Cluster-21234.148422/Cluster-21234.149090/Cluster-21234.150940/Cluster-21234.152572/Cluster-21234.152574/Cluster-21234.153418/Cluster-21234.155253/C…
Biological process	GO:0002376	immune system process	1068	1068/56546	Cluster-10176.0/Cluster-1096.0/Cluster-10962.0/Cluster-11745.0/Cluster-11891.0/Cluster-13650.0/Cluster-16368.0/Cluster-21234.100053/Cluster-21234.100063/Cluster-21234.100068/Cluster-21234.100069/Cluster-21234.100180/Cluster-21234.100231/Cluster-21234.100279/Cluster-21234.100429/Cluster-21234.100581/Cluster-21234.100590/Cluster-21234.100644/Cluster-21234.100647/Cluster-21234.100690/Cluster-21234.1…
Biological process	GO:0006791	sulfur utilization	1	1/56546	Cluster-21234.72599
Biological process	GO:0040007	growth	1855	1855/56546	Cluster-10962.0/Cluster-11840.0/Cluster-12244.0/Cluster-12270.0/Cluster-12894.0/Cluster-13389.0/Cluster-13795.0/Cluster-14210.0/Cluster-14221.0/Cluster-14735.0/Cluster-15367.1/Cluster-15565.0/Cluster-15781.0/Cluster-16062.0/Cluster-17142.0/Cluster-17180.0/Cluster-17653.1/Cluster-17715.0/Cluster-17866.0/Cluster-18640.0/Cluster-18777.0/Cluster-19267.0/Cluster-19267.1/Cluster-19301.0/Cluster-21234.1…
Biological process	GO:0007610	behavior	2	2/56546	Cluster-21234.129243/Cluster-21234.140225
Biological process	GO:0008283	cell proliferation	253	253/56546	Cluster-10977.1/Cluster-1118.0/Cluster-14316.0/Cluster-14585.0/Cluster-14920.0/Cluster-16115.0/Cluster-16115.1/Cluster-17180.0/Cluster-19403.0/Cluster-21234.100067/Cluster-21234.100161/Cluster-21234.10100/Cluster-21234.101512/Cluster-21234.101631/Cluster-21234.102061/Cluster-21234.102095/Cluster-21234.102877/Cluster-21234.103731/Cluster-21234.103734/Cluster-21234.105128/Cluster-21234.105389/Clust…
Biological process	GO:0009987	cellular process	35111	35111/56546	Cluster-1.0/Cluster-10006.0/Cluster-10012.0/Cluster-10044.0/Cluster-10072.0/Cluster-10081.0/Cluster-1011.0/Cluster-10136.0/Cluster-10159.0/Cluster-10176.0/Cluster-10181.0/Cluster-10184.0/Cluster-10195.0/Cluster-10258.0/Cluster-10261.0/Cluster-10261.1/Cluster-10288.0/Cluster-10302.0/Cluster-10322.0/Cluster-10327.0/Cluster-10345.0/Cluster-10370.0/Cluster-10372.0/Cluster-10382.0/Cluster-10391.0/Clus…
Biological process	GO:0015976	carbon utilization	33	33/56546	Cluster-21234.100063/Cluster-21234.100180/Cluster-21234.106588/Cluster-21234.107095/Cluster-21234.116439/Cluster-21234.116440/Cluster-21234.116441/Cluster-21234.140277/Cluster-21234.145039/Cluster-21234.146248/Cluster-21234.59467/Cluster-21234.60602/Cluster-21234.60603/Cluster-21234.60605/Cluster-21234.60606/Cluster-21234.60607/Cluster-21234.60608/Cluster-21234.60609/Cluster-21234.60614/Cluster-2…
Biological process	GO:0019740	nitrogen utilization	19	19/56546	Cluster-12244.0/Cluster-21234.101446/Cluster-21234.101569/Cluster-21234.102086/Cluster-21234.102788/Cluster-21234.103206/Cluster-21234.103208/Cluster-21234.105725/Cluster-21234.125638/Cluster-21234.125639/Cluster-21234.145159/Cluster-21234.33517/Cluster-21234.37051/Cluster-21234.41176/Cluster-21234.67566/Cluster-21234.92184/Cluster-21234.92185/Cluster-21234.94394/Cluster-21234.97444
Biological process	GO:0022414	reproductive process	4414	4414/56546	Cluster-1011.0/Cluster-10195.0/Cluster-10977.1/Cluster-10985.0/Cluster-112.0/Cluster-11691.0/Cluster-11840.0/Cluster-12100.0/Cluster-12270.0/Cluster-12845.0/Cluster-13150.0/Cluster-13284.0/Cluster-13389.0/Cluster-13460.0/Cluster-13795.0/Cluster-13869.0/Cluster-14329.0/Cluster-1438.0/Cluster-14441.0/Cluster-14743.0/Cluster-15043.0/Cluster-15448.0/Cluster-15555.0/Cluster-15671.0/Cluster-15781.0/Clu…
Biological process	GO:0022610	biological adhesion	67	67/56546	Cluster-19040.0/Cluster-19040.1/Cluster-19040.2/Cluster-20565.0/Cluster-21234.100203/Cluster-21234.100969/Cluster-21234.101972/Cluster-21234.103715/Cluster-21234.104044/Cluster-21234.116416/Cluster-21234.116417/Cluster-21234.116418/Cluster-21234.116420/Cluster-21234.116421/Cluster-21234.117686/Cluster-21234.118748/Cluster-21234.120226/Cluster-21234.123171/Cluster-21234.129428/Cluster-21234.129429…
Biological process	GO:0023052	signaling	4496	4496/56546	Cluster-10159.0/Cluster-10176.0/Cluster-10370.0/Cluster-10527.0/Cluster-10537.0/Cluster-10671.0/Cluster-10763.0/Cluster-10776.0/Cluster-1096.0/Cluster-10979.0/Cluster-10985.0/Cluster-11736.0/Cluster-11782.0/Cluster-12100.0/Cluster-12490.0/Cluster-12491.0/Cluster-12642.0/Cluster-130.0/Cluster-13037.0/Cluster-13183.0/Cluster-13269.0/Cluster-13504.0/Cluster-13795.0/Cluster-13989.0/Cluster-14166.0/Cl…
Biological process	GO:0032501	multicellular organismal process	7230	7230/56546	Cluster-1011.0/Cluster-10176.0/Cluster-10195.0/Cluster-10261.0/Cluster-10261.1/Cluster-10530.0/Cluster-10635.0/Cluster-10750.0/Cluster-10763.0/Cluster-10962.0/Cluster-10977.1/Cluster-10985.0/Cluster-1118.0/Cluster-112.0/Cluster-1161.0/Cluster-11691.0/Cluster-11840.0/Cluster-12067.0/Cluster-12067.1/Cluster-12100.0/Cluster-12217.0/Cluster-12244.0/Cluster-12270.0/Cluster-12771.0/Cluster-12845.0/Clus…
Biological process	GO:0032502	developmental process	7606	7606/56546	Cluster-10176.0/Cluster-10195.0/Cluster-10261.0/Cluster-10261.1/Cluster-10530.0/Cluster-10537.0/Cluster-10635.0/Cluster-10750.0/Cluster-10763.0/Cluster-10829.0/Cluster-10962.0/Cluster-10977.1/Cluster-10985.0/Cluster-1118.0/Cluster-112.0/Cluster-1161.0/Cluster-11691.0/Cluster-11840.0/Cluster-11891.0/Cluster-12067.0/Cluster-12067.1/Cluster-12100.0/Cluster-12217.0/Cluster-12244.0/Cluster-12270.0/Clu…
Biological process	GO:0040011	locomotion	81	81/56546	Cluster-21234.100581/Cluster-21234.103862/Cluster-21234.109792/Cluster-21234.113593/Cluster-21234.113855/Cluster-21234.115694/Cluster-21234.117164/Cluster-21234.118915/Cluster-21234.120628/Cluster-21234.122152/Cluster-21234.122738/Cluster-21234.13098/Cluster-21234.133344/Cluster-21234.137131/Cluster-21234.137414/Cluster-21234.142673/Cluster-21234.142674/Cluster-21234.142675/Cluster-21234.147588/C…
Biological process	GO:0043473	pigmentation	26	26/56546	Cluster-21234.117707/Cluster-21234.117708/Cluster-21234.117712/Cluster-21234.120615/Cluster-21234.137765/Cluster-21234.137766/Cluster-21234.141278/Cluster-21234.35745/Cluster-21234.42373/Cluster-21234.48284/Cluster-21234.48750/Cluster-21234.48751/Cluster-21234.65055/Cluster-21234.76840/Cluster-21234.76841/Cluster-21234.81498/Cluster-21234.81541/Cluster-21234.84494/Cluster-21234.89923/Cluster-2123…
Biological process	GO:0048511	rhythmic process	502	502/56546	Cluster-11523.0/Cluster-11691.0/Cluster-15271.0/Cluster-16286.0/Cluster-18308.0/Cluster-19341.0/Cluster-21234.100107/Cluster-21234.100396/Cluster-21234.100458/Cluster-21234.100460/Cluster-21234.100462/Cluster-21234.100488/Cluster-21234.100547/Cluster-21234.100715/Cluster-21234.100833/Cluster-21234.100917/Cluster-21234.100920/Cluster-21234.101296/Cluster-21234.101777/Cluster-21234.101791/Cluster-2…
Biological process	GO:0048518	positive regulation of biological process	2611	2611/56546	Cluster-10370.0/Cluster-10712.0/Cluster-1096.0/Cluster-11311.0/Cluster-12244.0/Cluster-12375.0/Cluster-12491.0/Cluster-12771.0/Cluster-12861.0/Cluster-130.0/Cluster-13064.0/Cluster-13284.0/Cluster-14585.0/Cluster-14839.0/Cluster-14885.0/Cluster-14920.0/Cluster-15673.0/Cluster-15993.0/Cluster-16115.0/Cluster-16115.1/Cluster-16286.0/Cluster-16800.0/Cluster-17139.0/Cluster-17180.0/Cluster-17254.0/Cl…
Biological process	GO:0048519	negative regulation of biological process	2847	2847/56546	Cluster-10176.0/Cluster-10195.0/Cluster-10503.0/Cluster-10962.0/Cluster-10977.1/Cluster-1118.0/Cluster-11545.0/Cluster-1161.0/Cluster-11691.0/Cluster-12100.0/Cluster-12182.0/Cluster-12201.0/Cluster-1233.1/Cluster-12545.0/Cluster-12612.0/Cluster-12894.0/Cluster-1313.0/Cluster-14585.0/Cluster-14735.0/Cluster-14920.0/Cluster-15043.0/Cluster-15143.0/Cluster-15367.1/Cluster-15652.0/Cluster-15781.0/Clu…
Biological process	GO:0050789	regulation of biological process	12556	12556/56546	Cluster-10159.0/Cluster-10176.0/Cluster-10195.0/Cluster-10261.0/Cluster-10261.1/Cluster-10370.0/Cluster-10372.0/Cluster-10503.0/Cluster-10527.0/Cluster-10530.0/Cluster-10537.0/Cluster-10635.0/Cluster-10671.0/Cluster-10712.0/Cluster-10763.0/Cluster-10776.0/Cluster-10836.0/Cluster-1096.0/Cluster-10962.0/Cluster-10977.1/Cluster-10979.0/Cluster-10981.0/Cluster-10985.0/Cluster-1118.0/Cluster-11311.0/C…
Biological process	GO:0050896	response to stimulus	14416	14416/56546	Cluster-10081.0/Cluster-10159.0/Cluster-10172.0/Cluster-10176.0/Cluster-10249.0/Cluster-10261.0/Cluster-10302.0/Cluster-10370.0/Cluster-10527.0/Cluster-10537.0/Cluster-10645.1/Cluster-10671.0/Cluster-10688.0/Cluster-10712.0/Cluster-10763.0/Cluster-10776.0/Cluster-10781.0/Cluster-10798.0/Cluster-10920.0/Cluster-10920.1/Cluster-1096.0/Cluster-10962.0/Cluster-10977.1/Cluster-10979.0/Cluster-10985.0/…
Biological process	GO:0051179	localization	6807	6807/56546	Cluster-1.0/Cluster-10123.0/Cluster-10238.0/Cluster-10261.0/Cluster-10261.1/Cluster-10527.0/Cluster-10717.0/Cluster-10832.0/Cluster-10883.0/Cluster-10970.0/Cluster-11008.0/Cluster-11059.0/Cluster-11452.0/Cluster-11543.0/Cluster-11549.1/Cluster-1161.0/Cluster-11649.0/Cluster-11736.0/Cluster-11782.0/Cluster-11925.0/Cluster-12059.0/Cluster-12110.0/Cluster-12239.0/Cluster-12415.0/Cluster-12435.0/Clus…
Biological process	GO:0051704	multi-organism process	3798	3798/56546	Cluster-1011.0/Cluster-10176.0/Cluster-10195.0/Cluster-10712.0/Cluster-11745.0/Cluster-11891.0/Cluster-119.0/Cluster-12182.0/Cluster-12255.0/Cluster-12491.0/Cluster-12612.0/Cluster-12722.0/Cluster-13023.0/Cluster-13023.1/Cluster-13064.0/Cluster-1313.0/Cluster-13379.0/Cluster-13389.0/Cluster-13650.0/Cluster-13869.0/Cluster-14102.0/Cluster-1438.0/Cluster-14549.0/Cluster-1467.0/Cluster-15860.0/Clust…
Biological process	GO:0065007	biological regulation	14042	14042/56546	Cluster-1.0/Cluster-10159.0/Cluster-10176.0/Cluster-10195.0/Cluster-10261.0/Cluster-10261.1/Cluster-10370.0/Cluster-10372.0/Cluster-10503.0/Cluster-10527.0/Cluster-10530.0/Cluster-10537.0/Cluster-10635.0/Cluster-10671.0/Cluster-10688.0/Cluster-10712.0/Cluster-10750.0/Cluster-10763.0/Cluster-10776.0/Cluster-10836.0/Cluster-1096.0/Cluster-10962.0/Cluster-10977.1/Cluster-10979.0/Cluster-10981.0/Clus…
Biological process	GO:0071840	cellular component organization or biogenesis	8391	8391/56546	Cluster-1011.0/Cluster-10195.0/Cluster-10322.0/Cluster-10327.0/Cluster-10372.0/Cluster-106.0/Cluster-10688.0/Cluster-10717.0/Cluster-10763.0/Cluster-10798.0/Cluster-10836.0/Cluster-10851.0/Cluster-10977.1/Cluster-11059.0/Cluster-11545.0/Cluster-11840.0/Cluster-119.0/Cluster-12110.0/Cluster-12201.0/Cluster-12366.0/Cluster-12367.0/Cluster-1238.0/Cluster-12407.0/Cluster-12532.0/Cluster-126.0/Cluster…
Biological process	GO:0098754	detoxification	182	182/56546	Cluster-18826.0/Cluster-20405.0/Cluster-21234.100353/Cluster-21234.101773/Cluster-21234.102229/Cluster-21234.102513/Cluster-21234.102787/Cluster-21234.103287/Cluster-21234.103289/Cluster-21234.103291/Cluster-21234.103292/Cluster-21234.103293/Cluster-21234.103377/Cluster-21234.103378/Cluster-21234.103658/Cluster-21234.104622/Cluster-21234.105100/Cluster-21234.105101/Cluster-21234.106104/Cluster-21…

## Sheet: Sheet10
Supplementary Table 10. Orthologous relationship (KOG) functional distribution of the Chinese Chive transcriptome.
Classification	Code	CodeFunction	geneCount	geneList
CELLULAR PROCESSES AND SIGNALING	D	Cell cycle control, cell division, chromosome partitioning	1055	Cluster-21234.91879,Cluster-21234.9209,Cluster-21234.92143,Cluster-21234.92344,Cluster-21234.92518,Cluster-21234.92545,Cluster-21234.92593,Cluster-21234.92742,Cluster-21234.92931,Cluster-21234.93316,Cluster-21234.93429,Cluster-21234.93523,Cluster-21234.93726,Cluster-21234.93733,Cluster-21234.93784,Cluster-21234.93786,Cluster-21234.93837,Cluster-21234.93938,Cluster-21234.94086,Cluster-21234.94087,…
CELLULAR PROCESSES AND SIGNALING	M	Cell wall/membrane/envelope biogenesis	745	Cluster-21234.92009,Cluster-21234.92010,Cluster-21234.92314,Cluster-21234.92433,Cluster-21234.92608,Cluster-21234.92609,Cluster-21234.92835,Cluster-21234.92836,Cluster-21234.92837,Cluster-21234.92838,Cluster-21234.92955,Cluster-21234.92956,Cluster-21234.92957,Cluster-21234.92994,Cluster-21234.93081,Cluster-21234.93241,Cluster-21234.93369,Cluster-21234.93743,Cluster-21234.93762,Cluster-21234.93763…
CELLULAR PROCESSES AND SIGNALING	N	Cell motility	15	Cluster-21234.103576,Cluster-21234.108918,Cluster-21234.112124,Cluster-21234.112125,Cluster-21234.121447,Cluster-21234.45325,Cluster-21234.71784,Cluster-21234.71785,Cluster-21234.79333,Cluster-21234.7966,Cluster-21234.80126,Cluster-21234.80127,Cluster-21234.80128,Cluster-21234.80129,Cluster-21234.83443
CELLULAR PROCESSES AND SIGNALING	O	Posttranslational modification, protein turnover, chaperones	4626	Cluster-21234.91834,Cluster-21234.91879,Cluster-21234.91880,Cluster-21234.91906,Cluster-21234.91910,Cluster-21234.91952,Cluster-21234.91953,Cluster-21234.92024,Cluster-21234.92044,Cluster-21234.92045,Cluster-21234.92047,Cluster-21234.92048,Cluster-21234.92106,Cluster-21234.92148,Cluster-21234.92159,Cluster-21234.92164,Cluster-21234.92165,Cluster-21234.92244,Cluster-21234.92257,Cluster-21234.92290…
CELLULAR PROCESSES AND SIGNALING	T	Signal transduction mechanisms	3832	Cluster-21234.91802,Cluster-21234.91830,Cluster-21234.91841,Cluster-21234.91845,Cluster-21234.91881,Cluster-21234.91882,Cluster-21234.91965,Cluster-21234.91987,Cluster-21234.91997,Cluster-21234.92,Cluster-21234.92016,Cluster-21234.92020,Cluster-21234.92021,Cluster-21234.92079,Cluster-21234.92080,Cluster-21234.92081,Cluster-21234.92082,Cluster-21234.92088,Cluster-21234.92089,Cluster-21234.92093,Cl…
CELLULAR PROCESSES AND SIGNALING	U	Intracellular trafficking, secretion, and vesicular transport	2141	Cluster-21234.91781,Cluster-21234.91787,Cluster-21234.91852,Cluster-21234.91868,Cluster-21234.91869,Cluster-21234.91910,Cluster-21234.92001,Cluster-21234.92130,Cluster-21234.92138,Cluster-21234.92139,Cluster-21234.92215,Cluster-21234.92332,Cluster-21234.92405,Cluster-21234.92406,Cluster-21234.92407,Cluster-21234.92413,Cluster-21234.92537,Cluster-21234.92685,Cluster-21234.92732,Cluster-21234.92809…
CELLULAR PROCESSES AND SIGNALING	V	Defense mechanisms	279	Cluster-21234.91940,Cluster-21234.92226,Cluster-21234.92893,Cluster-21234.93006,Cluster-21234.9365,Cluster-21234.93846,Cluster-21234.94780,Cluster-21234.95652,Cluster-21234.95653,Cluster-21234.95731,Cluster-21234.95907,Cluster-21234.95908,Cluster-21234.95909,Cluster-21234.95910,Cluster-21234.95911,Cluster-21234.95913,Cluster-21234.95914,Cluster-21234.95917,Cluster-21234.95920,Cluster-21234.96176,…
CELLULAR PROCESSES AND SIGNALING	W	Extracellular structures	132	Cluster-21234.92433,Cluster-21234.94257,Cluster-21234.94265,Cluster-21234.94268,Cluster-21234.94533,Cluster-21234.95071,Cluster-21234.96789,Cluster-21234.99304,Cluster-9140.0,Cluster-14221.0,Cluster-15781.0,Cluster-21234.100857,Cluster-21234.104263,Cluster-21234.105685,Cluster-21234.105686,Cluster-21234.105687,Cluster-21234.106141,Cluster-21234.108473,Cluster-21234.108638,Cluster-21234.108849,Clu…
CELLULAR PROCESSES AND SIGNALING	Y	Nuclear structure	216	Cluster-21234.92332,Cluster-21234.93112,Cluster-21234.93233,Cluster-21234.94734,Cluster-21234.95343,Cluster-21234.95456,Cluster-21234.95457,Cluster-21234.95459,Cluster-21234.96822,Cluster-21234.97078,Cluster-21234.97079,Cluster-21234.97080,Cluster-21234.97185,Cluster-21234.97671,Cluster-21234.98182,Cluster-16595.0,Cluster-21234.102153,Cluster-21234.103455,Cluster-21234.103501,Cluster-21234.103503…
CELLULAR PROCESSES AND SIGNALING	Z	Cytoskeleton	976	Cluster-21234.91798,Cluster-21234.92,Cluster-21234.92053,Cluster-21234.92261,Cluster-21234.92323,Cluster-21234.92912,Cluster-21234.92931,Cluster-21234.93033,Cluster-21234.93059,Cluster-21234.93126,Cluster-21234.93132,Cluster-21234.93133,Cluster-21234.93134,Cluster-21234.93135,Cluster-21234.93318,Cluster-21234.93352,Cluster-21234.93585,Cluster-21234.93629,Cluster-21234.93750,Cluster-21234.93784,Cl…
INFORMATION STORAGE AND PROCESSING	A	RNA processing and modification	2014	Cluster-21234.92173,Cluster-21234.92174,Cluster-21234.92225,Cluster-21234.92249,Cluster-21234.92277,Cluster-21234.92336,Cluster-21234.92351,Cluster-21234.92456,Cluster-21234.92458,Cluster-21234.92459,Cluster-21234.92464,Cluster-21234.92481,Cluster-21234.92684,Cluster-21234.92782,Cluster-21234.92783,Cluster-21234.92784,Cluster-21234.92785,Cluster-21234.92786,Cluster-21234.92790,Cluster-21234.92791…
INFORMATION STORAGE AND PROCESSING	B	Chromatin structure and dynamics	813	Cluster-21234.92149,Cluster-21234.92150,Cluster-21234.92262,Cluster-21234.92360,Cluster-21234.92729,Cluster-21234.92874,Cluster-21234.92875,Cluster-21234.92896,Cluster-21234.92897,Cluster-21234.92903,Cluster-21234.92904,Cluster-21234.92907,Cluster-21234.92919,Cluster-21234.93014,Cluster-21234.93015,Cluster-21234.93016,Cluster-21234.93017,Cluster-21234.93206,Cluster-21234.93208,Cluster-21234.93228…
INFORMATION STORAGE AND PROCESSING	J	Translation, ribosomal structure and biogenesis	2382	Cluster-21234.91800,Cluster-21234.91801,Cluster-21234.91803,Cluster-21234.91804,Cluster-21234.91805,Cluster-21234.91839,Cluster-21234.91854,Cluster-21234.91901,Cluster-21234.91902,Cluster-21234.92102,Cluster-21234.92121,Cluster-21234.92217,Cluster-21234.92336,Cluster-21234.92346,Cluster-21234.92354,Cluster-21234.92357,Cluster-21234.92358,Cluster-21234.92359,Cluster-21234.9240,Cluster-21234.92403,…
INFORMATION STORAGE AND PROCESSING	K	Transcription	2254	Cluster-21234.91982,Cluster-21234.92024,Cluster-21234.92115,Cluster-21234.92161,Cluster-21234.92172,Cluster-21234.922,Cluster-21234.92221,Cluster-21234.92234,Cluster-21234.923,Cluster-21234.92308,Cluster-21234.92309,Cluster-21234.92404,Cluster-21234.92408,Cluster-21234.92411,Cluster-21234.92579,Cluster-21234.92664,Cluster-21234.92691,Cluster-21234.92696,Cluster-21234.92771,Cluster-21234.92772,Clu…
INFORMATION STORAGE AND PROCESSING	L	Replication, recombination and repair	1364	Cluster-21234.91966,Cluster-21234.92408,Cluster-21234.92573,Cluster-21234.92705,Cluster-21234.92810,Cluster-21234.93433,Cluster-21234.93620,Cluster-21234.93630,Cluster-21234.93692,Cluster-21234.93733,Cluster-21234.94211,Cluster-21234.94304,Cluster-21234.94312,Cluster-21234.94313,Cluster-21234.94390,Cluster-21234.94640,Cluster-21234.94881,Cluster-21234.94882,Cluster-21234.95260,Cluster-21234.95860…
METABOLISM	C	Energy production and conversion	1723	Cluster-21234.91777,Cluster-21234.91896,Cluster-21234.91973,Cluster-21234.91976,Cluster-21234.92087,Cluster-21234.92111,Cluster-21234.92122,Cluster-21234.92485,Cluster-21234.92528,Cluster-21234.92648,Cluster-21234.92709,Cluster-21234.92735,Cluster-21234.92876,Cluster-21234.92937,Cluster-21234.93010,Cluster-21234.93019,Cluster-21234.93054,Cluster-21234.93268,Cluster-21234.93269,Cluster-21234.93451…
METABOLISM	E	Amino acid transport and metabolism	2067	Cluster-21234.91785,Cluster-21234.91786,Cluster-21234.91972,Cluster-21234.91996,Cluster-21234.92002,Cluster-21234.92184,Cluster-21234.92185,Cluster-21234.92305,Cluster-21234.92437,Cluster-21234.92472,Cluster-21234.92552,Cluster-21234.92553,Cluster-21234.92574,Cluster-21234.92589,Cluster-21234.92633,Cluster-21234.92640,Cluster-21234.92641,Cluster-21234.92656,Cluster-21234.9280,Cluster-21234.92850,…
METABOLISM	F	Nucleotide transport and metabolism	453	Cluster-21234.91990,Cluster-21234.92011,Cluster-21234.92589,Cluster-21234.92845,Cluster-21234.92953,Cluster-21234.94180,Cluster-21234.94186,Cluster-21234.9422,Cluster-21234.9423,Cluster-21234.95422,Cluster-21234.95722,Cluster-21234.95850,Cluster-21234.97243,Cluster-21234.97692,Cluster-21234.97835,Cluster-21234.98133,Cluster-21234.98588,Cluster-21234.99004,Cluster-21234.99026,Cluster-21234.99203,C…
METABOLISM	G	Carbohydrate transport and metabolism	2610	Cluster-21234.91791,Cluster-21234.91792,Cluster-21234.91793,Cluster-21234.91823,Cluster-21234.91992,Cluster-21234.92022,Cluster-21234.92099,Cluster-21234.92100,Cluster-21234.92136,Cluster-21234.92137,Cluster-21234.92155,Cluster-21234.92156,Cluster-21234.92224,Cluster-21234.92243,Cluster-21234.92247,Cluster-21234.92248,Cluster-21234.92272,Cluster-21234.92380,Cluster-21234.92381,Cluster-21234.92433…
METABOLISM	H	Coenzyme transport and metabolism	483	Cluster-21234.91892,Cluster-21234.91893,Cluster-21234.91916,Cluster-21234.91917,Cluster-21234.91919,Cluster-21234.91921,Cluster-21234.92050,Cluster-21234.92157,Cluster-21234.92160,Cluster-21234.92448,Cluster-21234.92449,Cluster-21234.92708,Cluster-21234.93046,Cluster-21234.93298,Cluster-21234.93335,Cluster-21234.93336,Cluster-21234.93488,Cluster-21234.94133,Cluster-21234.94139,Cluster-21234.94140…
METABOLISM	I	Lipid transport and metabolism	1779	Cluster-21234.91778,Cluster-21234.91779,Cluster-21234.91790,Cluster-21234.91841,Cluster-21234.91936,Cluster-21234.92193,Cluster-21234.92326,Cluster-21234.92455,Cluster-21234.92649,Cluster-21234.92814,Cluster-21234.92909,Cluster-21234.92918,Cluster-21234.92973,Cluster-21234.92999,Cluster-21234.93020,Cluster-21234.93032,Cluster-21234.93071,Cluster-21234.93089,Cluster-21234.93117,Cluster-21234.93204…
METABOLISM	P	Inorganic ion transport and metabolism	1316	Cluster-21234.91844,Cluster-21234.91851,Cluster-21234.92041,Cluster-21234.92042,Cluster-21234.92231,Cluster-21234.92353,Cluster-21234.92441,Cluster-21234.92452,Cluster-21234.92507,Cluster-21234.92539,Cluster-21234.92540,Cluster-21234.92542,Cluster-21234.92543,Cluster-21234.92544,Cluster-21234.92546,Cluster-21234.92552,Cluster-21234.92553,Cluster-21234.92655,Cluster-21234.92737,Cluster-21234.92738…
METABOLISM	Q	Secondary metabolites biosynthesis, transport and catabolism	1667	Cluster-21234.91871,Cluster-21234.91889,Cluster-21234.9195,Cluster-21234.91967,Cluster-21234.92068,Cluster-21234.92069,Cluster-21234.92084,Cluster-21234.92142,Cluster-21234.92176,Cluster-21234.92335,Cluster-21234.92419,Cluster-21234.92425,Cluster-21234.92491,Cluster-21234.92539,Cluster-21234.92540,Cluster-21234.92542,Cluster-21234.92543,Cluster-21234.92544,Cluster-21234.92546,Cluster-21234.92651,…
POORLY CHARACTERIZED	R	General function prediction only	10622	Cluster-21234.91842,Cluster-21234.91847,Cluster-21234.91848,Cluster-21234.91852,Cluster-21234.91853,Cluster-21234.91868,Cluster-21234.91869,Cluster-21234.91897,Cluster-21234.91911,Cluster-21234.91962,Cluster-21234.91989,Cluster-21234.92036,Cluster-21234.92037,Cluster-21234.92052,Cluster-21234.92198,Cluster-21234.92199,Cluster-21234.922,Cluster-21234.92200,Cluster-21234.92201,Cluster-21234.92242,C…
POORLY CHARACTERIZED	S	Function unknown	1915	Cluster-21234.91858,Cluster-21234.92033,Cluster-21234.92067,Cluster-21234.92070,Cluster-21234.92168,Cluster-21234.92440,Cluster-21234.92457,Cluster-21234.92463,Cluster-21234.92513,Cluster-21234.92618,Cluster-21234.92681,Cluster-21234.92777,Cluster-21234.92856,Cluster-21234.92942,Cluster-21234.92943,Cluster-21234.92960,Cluster-21234.92997,Cluster-21234.93151,Cluster-21234.93152,Cluster-21234.93262…

[truncated: 13 more sheets: Sheet11, Sheet12, Sheet13, Sheet14, Sheet15, Sheet16, Sheet17, Sheet18, Sheet19, Sheet20, Sheet21, Sheet22, Sheet23]
